# Supplementary material for: Epigenetic inheritance of telomere length in wild birds
Source: PLoS Genet. 2019 Feb 14;15(2):e1007827. doi: 10.1371/journal.pgen.1007827 (PMC6375570; doi:10.1371/journal.pgen.1007827)
Supplement: S1 Dataset — (XLSX) [file pgen.1007827.s001.xlsx]

## Sheet: Data_PlosGenet_Bauch_etal_2018
chickID	chickage	chickTL	gelID_chick	gyear	gnestID	fnestID	gFemID	gFemAge	gFemMeanAge	gFemDeltaAge	gMaleID	gMaleAge	gMaleMeanAge	gMaleDeltaAge	fFemAge	fMaleAge	deltaAgesMales	n_nest	year	sex	gFemTL	gelID_fem	gFemMeanTL	gFemDeltaTL	gMaleTL	gelID_male	gMaleMeanTL	gMaleDeltaTL
16	4	6579	17	2006	7	7	9	4	4	0	7	4	4	0	4	4	0	0	2005	1	4167	4	4167	0	4243	4	4243	0
17	4	6447	17	2006	7	7	9	4	4	0	7	4	4	0	4	4	0	0	2005	2	4167	4	4167	0	4243	4	4243	0
18	3	6443	17	2006	7	7	9	4	4	0	7	4	4	0	4	4	0	0	2005	2	4167	4	4167	0	4243	4	4243	0
522	4	6332.1	91	2016	220	220	78	8	5	3	83	6	5.5	0.5	8	6	0	0	2015	2	NA	NA	NA	NA	4408.8	99	4408.83	0
202	4	6543	13	2006	84	84	19	2	2	0	20	2	2	0	2	2	0	0	2006	2	NA	NA	NA	NA	4490	16	4490	0
224	4	7139	27	2007	94	94	16	2	5	-3	18	2	2.5	-0.5	2	2	0	0	2007	1	5451.7	46	5411.74	39.91	4491	51	4511.5	-20.5
225	4	6847	32	2007	94	94	16	2	5	-3	18	2	2.5	-0.5	2	2	0	0	2007	2	5451.7	46	5411.74	39.91	4491	51	4511.5	-20.5
254	4	6759	37	2008	103	103	16	3	5	-2	18	3	2.5	0.5	3	3	0	0	2008	1	5590	46	5411.74	178.26	4532	51	4511.5	20.5
255	3	6482	37	2008	103	103	16	3	5	-2	18	3	2.5	0.5	3	3	0	0	2008	1	5590	46	5411.74	178.26	4532	51	4511.5	20.5
256	3	6298	37	2008	103	103	16	3	5	-2	18	3	2.5	0.5	3	3	0	0	2008	2	5590	46	5411.74	178.26	4532	51	4511.5	20.5
257	2	6803	37	2008	103	103	16	3	5	-2	18	3	2.5	0.5	3	3	0	0	2008	2	5590	46	5411.74	178.26	4532	51	4511.5	20.5
32	4	6799	13	2006	13	13	2	11	10.5	0.5	2	10	10	0	11	10	0	0	2006	1	4833	10	4833	0	4770	10	4770	0
33	3	5604	33	2008	13	13	2	11	10.5	0.5	2	10	10	0	11	10	0	0	2006	2	4833	10	4833	0	4770	10	4770	0
709	5	7116	34	2008	296	296	59	2	2	0	58	2	2	0	2	2	0	0	2008	1	5919	47	5919	0	4854	52	4854	0
710	5	8082	34	2008	296	296	59	2	2	0	58	2	2	0	2	2	0	0	2008	2	5919	47	5919	0	4854	52	4854	0
711	5	7118	34	2008	296	296	59	2	2	0	58	2	2	0	2	2	0	0	2008	2	5919	47	5919	0	4854	52	4854	0
712	0	7310	34	2008	296	296	59	2	2	0	58	2	2	0	2	2	0	0	2008	1	5919	47	5919	0	4854	52	4854	0
7	4	6350	5	2006	4	4	5	7	8.33	-1.33	3	7	7.5	-0.5	7	7	0	0	2005	1	4693	9	4734	-41	5081	9	4878.5	202.5
8	4	6170	5	2006	4	4	5	7	8.33	-1.33	3	7	7.5	-0.5	7	7	0	0	2005	2	4693	9	4734	-41	5081	9	4878.5	202.5
9	4	6192	5	2006	4	4	5	7	8.33	-1.33	3	7	7.5	-0.5	7	7	0	0	2005	1	4693	9	4734	-41	5081	9	4878.5	202.5
30	4	6640	14	2006	12	12	5	8	8.33	-0.33	3	8	7.5	0.5	8	8	0	0	2006	2	4775	9	4734	41	4676	9	4878.5	-202.5
31	2	7428	14	2006	12	12	5	8	8.33	-0.33	3	8	7.5	0.5	8	8	0	0	2006	2	4775	9	4734	41	4676	9	4878.5	-202.5
571	4	6415	39	2008	240	240	56	2	3	-1	54	2	2.5	-0.5	2	2	0	0	2008	2	6124	52	6141.5	-17.5	5038	52	4909.5	128.5
572	3	6243	39	2008	240	240	56	2	3	-1	54	2	2.5	-0.5	2	2	0	0	2008	1	6124	52	6141.5	-17.5	5038	52	4909.5	128.5
573	3	6439	39	2008	240	240	56	2	3	-1	54	2	2.5	-0.5	2	2	0	0	2008	2	6124	52	6141.5	-17.5	5038	52	4909.5	128.5
592	4	6012	59	2012	246	246	56	3	3	0	54	3	2.5	0.5	3	3	0	0	2009	2	6159	52	6141.5	17.5	4781	52	4909.5	-128.5
356	4	7659.2	92	2016	139	139	109	2	2	0	43	4	5.5	-1.5	2	4	0	0	2011	1	NA	NA	NA	NA	5334.7	99	4909.9	424.8
387	4	7484.6	92	2016	156	156	88	6	5.33	0.67	43	7	5.5	1.5	6	7	0	0	2014	2	NA	NA	NA	NA	4485.1	99	4909.9	-424.8
343	3	7267	56	2011	130	130	16	5	5	0	70	3	3	0	5	3	0	0	2010	2	5309.3	46	5411.74	-102.45	4902.7	46	4939.24	-36.51
342	4	7497.6	85	2016	130	130	16	5	5	0	70	3	3	0	5	3	0	0	2010	2	5309.3	46	5411.74	-102.45	4902.7	46	4939.24	-36.51
359	4	6515.9	85	2016	141	141	36	6	3.75	2.25	70	4	3	1	6	4	0	0	2011	2	4700.2	46	4700.2	0	4975.7	46	4939.24	36.51
360	4	6990.6	86	2016	141	141	36	6	3.75	2.25	70	4	3	1	6	4	0	0	2011	1	4700.2	46	4700.2	0	4975.7	46	4939.24	36.51
230	4	6638	34	2008	97	97	22	2	3.5	-1.5	55	2	3.67	-1.67	2	2	0	0	2008	2	5825.6	43	5719.68	105.92	5134	48	4945.33	188.67
231	4	6960	34	2008	97	97	22	2	3.5	-1.5	55	2	3.67	-1.67	2	2	0	0	2008	2	5825.6	43	5719.68	105.92	5134	48	4945.33	188.67
232	4	6899	34	2008	97	97	22	2	3.5	-1.5	55	2	3.67	-1.67	2	2	0	0	2008	2	5825.6	43	5719.68	105.92	5134	48	4945.33	188.67
338	4	6687.3	56	2011	127	127	22	4	3.5	0.5	55	4	3.67	0.33	4	4	0	0	2010	1	5616.2	43	5719.68	-103.52	4846	48	4945.33	-99.33
350	4	6763.2	56	2011	135	135	22	5	3.5	1.5	55	5	3.67	1.33	5	5	0	0	2011	1	5672.4	43	5719.68	-47.25	4856	48	4945.33	-89.33
349	4	7020.8	85	2016	135	135	22	5	3.5	1.5	55	5	3.67	1.33	5	5	0	0	2011	2	5672.4	43	5719.68	-47.25	4856	48	4945.33	-89.33
545	4	7147	17	2006	233	233	183	2	2	0	12	2	2	0	2	2	0	0	2005	2	NA	NA	NA	NA	5066	22	5066	0
406	4	6563.6	83	2016	163	163	86	6	6	0	67	6	5	1	6	6	0	0	2014	2	NA	NA	NA	NA	4806.7	99	5088.17	-281.5
407	3	7662.8	83	2016	163	163	86	6	6	0	67	6	5	1	6	6	0	0	2014	1	NA	NA	NA	NA	4806.7	99	5088.17	-281.5
363	4	7136.1	92	2016	144	144	66	4	3.5	0.5	67	4	5	-1	4	4	0	0	2012	2	NA	NA	NA	NA	5369.7	99	5088.17	281.5
4	4	7334	17	2006	2	2	1	11	11	0	1	11	11	0	11	11	0	0	2005	1	4825	9	4825	0	5102	9	5102	0
19	4	7332	5	2006	8	8	2	10	10.5	-0.5	8	4	4.5	-0.5	10	4	0	0	2005	2	NA	NA	NA	NA	5157	11	5124	33
20	3	6955	5	2006	8	8	2	10	10.5	-0.5	8	4	4.5	-0.5	10	4	0	0	2005	1	NA	NA	NA	NA	5157	11	5124	33
28	4	6539	13	2006	11	11	3	10	9.5	0.5	8	5	4.5	0.5	10	5	0	0	2006	1	5144	10	5287.5	-143.5	5091	11	5124	-33
29	3	6313	13	2006	11	11	3	10	9.5	0.5	8	5	4.5	0.5	10	5	0	0	2006	2	5144	10	5287.5	-143.5	5091	11	5124	-33
22	2	7223	17	2006	8	8	2	10	10.5	-0.5	8	4	4.5	-0.5	10	4	0	0	2005	2	NA	NA	NA	NA	5157	11	5124	33
21	3	6884	20	2006	8	8	2	10	10.5	-0.5	8	4	4.5	-0.5	10	4	0	0	2005	2	NA	NA	NA	NA	5157	11	5124	33
5	4	6304	5	2006	3	3	3	9	9.5	-0.5	9	2	2	0	9	2	0	0	2005	2	5431	10	5287.5	143.5	5129.5	45	5129.54	0
6	4	6480	5	2006	3	3	3	9	9.5	-0.5	9	2	2	0	9	2	0	0	2005	2	5431	10	5287.5	143.5	5129.5	45	5129.54	0
306	3	6793.5	56	2011	119	119	23	3	3.5	-0.5	33	4	3.67	0.33	3	4	0	0	2009	1	6832.4	43	6581.19	251.25	5015	51	5137	-122
344	3	7401	56	2011	131	131	23	4	3.5	0.5	33	5	3.67	1.33	4	5	0	0	2010	2	6329.9	43	6581.19	-251.25	5259	51	5137	122
345	3	7241.7	85	2016	131	131	23	4	3.5	0.5	33	5	3.67	1.33	4	5	0	0	2010	1	6329.9	43	6581.19	-251.25	5259	51	5137	122
1	4	6229	7	2006	1	1	7	5	5	0	5	5	6.5	-1.5	5	5	0	0	2005	2	4764	3	4764	0	5239	15	5239	0
2	4	6265	7	2006	1	1	7	5	5	0	5	5	6.5	-1.5	5	5	0	0	2005	2	4764	3	4764	0	5239	15	5239	0
3	3	5173	20	2006	1	1	7	5	5	0	5	5	6.5	-1.5	5	5	0	0	2005	2	4764	3	4764	0	5239	15	5239	0
393	4	8116.2	65	2015	159	159	112	5	5	0	103	5	5	0	5	5	0	0	2014	1	NA	NA	NA	NA	5418.5	95	5305.39	113.07
392	4	6687.8	68	2015	159	159	112	5	5	0	103	5	5	0	5	5	0	0	2014	2	NA	NA	NA	NA	5418.5	95	5305.39	113.07
394	3	8023.5	69	2015	159	159	112	5	5	0	103	5	5	0	5	5	0	0	2014	1	NA	NA	NA	NA	5418.5	95	5305.39	113.07
429	4	6353.6	74	2015	170	171	112	6	5	1	103	6	5	1	6	5	1	1	2015	2	NA	NA	NA	NA	5272.6	95	5305.39	-32.81
358	4	6877.2	95	2016	140	140	112	2	5	-3	103	2	5	-3	2	2	0	0	2011	2	NA	NA	NA	NA	5225.1	95	5305.39	-80.26
357	4	6195.9	96	2016	140	140	112	2	5	-3	103	2	5	-3	2	2	0	0	2011	2	NA	NA	NA	NA	5225.1	95	5305.39	-80.26
233	4	6318	38	2008	98	98	40	2	6.4	-4.4	38	2	6.4	-4.4	2	2	0	0	2008	1	6287.8	98	5892.55	395.23	5502.8	94	5343.75	159
234	3	7441	38	2008	98	98	40	2	6.4	-4.4	38	2	6.4	-4.4	2	2	0	0	2008	2	6287.8	98	5892.55	395.23	5502.8	94	5343.75	159
235	3	6323	38	2008	98	98	40	2	6.4	-4.4	38	2	6.4	-4.4	2	2	0	0	2008	1	6287.8	98	5892.55	395.23	5502.8	94	5343.75	159
236	3	6728	38	2008	98	98	40	2	6.4	-4.4	38	2	6.4	-4.4	2	2	0	0	2008	1	6287.8	98	5892.55	395.23	5502.8	94	5343.75	159
423	4	6005.7	74	2015	168	169	40	9	6.4	2.6	38	9	6.4	2.6	6	8	1	1	2015	1	5687.5	98	5892.55	-205.09	5265.2	94	5343.75	-78.53
424	4	5997.8	74	2015	168	169	40	9	6.4	2.6	38	9	6.4	2.6	6	8	1	1	2015	2	5687.5	98	5892.55	-205.09	5265.2	94	5343.75	-78.53
425	4	6603.8	76	2015	168	169	40	9	6.4	2.6	38	9	6.4	2.6	6	8	1	1	2015	1	5687.5	98	5892.55	-205.09	5265.2	94	5343.75	-78.53
369	4	7183.1	83	2016	149	149	40	8	6.4	1.6	38	8	6.4	1.6	8	8	0	0	2014	1	5823.6	98	5892.55	-68.94	5263.3	94	5343.75	-80.48
368	4	6659.8	84	2016	149	149	40	8	6.4	1.6	38	8	6.4	1.6	8	8	0	0	2014	1	5823.6	98	5892.55	-68.94	5263.3	94	5343.75	-80.48
617	4	7614.9	57	2011	258	258	75	2	5	-3	81	2	5	-3	2	2	0	0	2011	1	6366.8	97	6041.45	325.33	5493	95	5349.17	143.86
664	4	7033.7	75	2015	276	276	75	6	5	1	81	6	5	1	6	6	0	0	2015	2	5947.7	97	6041.45	-93.74	5406.8	95	5349.17	57.63
665	4	6855	75	2015	276	276	75	6	5	1	81	6	5	1	6	6	0	0	2015	1	5947.7	97	6041.45	-93.74	5406.8	95	5349.17	57.63
663	4	7940.7	76	2015	276	276	75	6	5	1	81	6	5	1	6	6	0	0	2015	2	5947.7	97	6041.45	-93.74	5406.8	95	5349.17	57.63
666	4	7173	76	2015	276	276	75	6	5	1	81	6	5	1	6	6	0	0	2015	2	5947.7	97	6041.45	-93.74	5406.8	95	5349.17	57.63
667	3	7036.1	76	2015	276	276	75	6	5	1	81	6	5	1	6	6	0	0	2015	2	5947.7	97	6041.45	-93.74	5406.8	95	5349.17	57.63
630	4	7615.4	83	2016	265	265	75	5	5	0	81	5	5	0	5	5	0	0	2014	1	5967.7	97	6041.45	-73.77	5187.4	95	5349.17	-161.81
631	3	7168.3	84	2016	265	265	75	5	5	0	81	5	5	0	5	5	0	0	2014	2	5967.7	97	6041.45	-73.77	5187.4	95	5349.17	-161.81
694	4	7425.4	92	2016	289	289	75	7	5	2	81	7	5	2	7	7	0	0	2016	2	5883.6	97	6041.45	-157.83	5309.5	95	5349.17	-39.68
352	4	6969.1	85	2016	136	136	89	3	3	0	91	3	3	0	3	3	0	0	2011	1	5057	54	5057	0	5355	55	5355	0
351	4	6699.7	86	2016	136	136	89	3	3	0	91	3	3	0	3	3	0	0	2011	1	5057	54	5057	0	5355	55	5355	0
299	4	7223	61	2012	117	117	78	2	5	-3	75	2	2	0	2	2	0	0	2009	2	5553	50	5289.33	263.67	5377	53	5377	0
300	4	6511	61	2012	117	117	78	2	5	-3	75	2	2	0	2	2	0	0	2009	2	5553	50	5289.33	263.67	5377	53	5377	0
301	4	6707	61	2012	117	117	78	2	5	-3	75	2	2	0	2	2	0	0	2009	1	5553	50	5289.33	263.67	5377	53	5377	0
45	4	7063	25	2007	18	18	26	2	2.5	-0.5	26	2	2.5	-0.5	2	2	0	0	2007	1	5842	51	5494.5	347.5	5315	51	5389.5	-74.5
46	4	7538	25	2007	18	18	26	2	2.5	-0.5	26	2	2.5	-0.5	2	2	0	0	2007	2	5842	51	5494.5	347.5	5315	51	5389.5	-74.5
64	4	7002	38	2008	24	24	26	3	2.5	0.5	26	3	2.5	0.5	3	3	0	0	2008	1	5147	51	5494.5	-347.5	5464	51	5389.5	74.5
65	4	6378	38	2008	24	24	26	3	2.5	0.5	26	3	2.5	0.5	3	3	0	0	2008	1	5147	51	5494.5	-347.5	5464	51	5389.5	74.5
87	4	7024	41	2008	31	31	52	1	1	0	51	2	2	0	1	2	0	0	2008	1	5415	48	5415	0	5419	48	5419	0
88	4	6663	41	2008	31	31	52	1	1	0	51	2	2	0	1	2	0	0	2008	2	5415	48	5415	0	5419	48	5419	0
89	3	6993	41	2008	31	31	52	1	1	0	51	2	2	0	1	2	0	0	2008	1	5415	48	5415	0	5419	48	5419	0
90	3	6983	41	2008	31	31	52	1	1	0	51	2	2	0	1	2	0	0	2008	2	5415	48	5415	0	5419	48	5419	0
610	4	7188.5	85	2016	254	254	91	2	5	-3	89	2	2	0	2	2	0	0	2010	1	5397	54	5397	0	5419	54	5419	0
609	4	7479.8	86	2016	254	254	91	2	5	-3	89	2	2	0	2	2	0	0	2010	NA	5397	54	5397	0	5419	54	5419	0
125	4	6811	85	2016	51	51	71	4	7	-3	84	2	2	0	4	2	0	0	2011	2	5750	97	5620.53	129.48	5466.2	97	5466.18	0
126	4	7872.6	86	2016	51	51	71	4	7	-3	84	2	2	0	4	2	0	0	2011	2	5750	97	5620.53	129.48	5466.2	97	5466.18	0
697	4	7301.7	92	2016	288	314	126	6	5	1	82	7	6	1	5	5	2	1	2016	1	NA	NA	NA	NA	5480.4	93	5480.4	0
476	4	7353.3	57	2011	196	196	83	2	2.5	-0.5	62	2	5.2	-3.2	2	2	0	0	2010	1	5540	50	5449	91	5736.1	95	5481.73	254.4
485	4	7122.4	57	2011	202	202	83	3	2.5	0.5	62	3	5.2	-2.2	3	3	0	0	2011	1	5358	50	5449	-91	5539.7	95	5481.73	57.93
530	3	6361.9	77	2015	223	223	79	6	5	1	62	7	5.2	1.8	6	7	0	0	2015	1	NA	NA	NA	NA	5337.2	95	5481.73	-144.5
531	3	7022.7	78	2015	223	223	79	6	5	1	62	7	5.2	1.8	6	7	0	0	2015	2	NA	NA	NA	NA	5337.2	95	5481.73	-144.5
497	3	6662.7	81	2016	209	209	79	5	5	0	62	6	5.2	0.8	5	6	0	0	2014	1	5007.5	98	5086.99	-79.46	5525.9	95	5481.73	44.19
496	4	6132.3	82	2016	209	209	79	5	5	0	62	6	5.2	0.8	5	6	0	0	2014	2	5007.5	98	5086.99	-79.46	5525.9	95	5481.73	44.19
540	4	6434.7	89	2016	230	230	79	7	5	2	62	8	5.2	2.8	7	8	0	0	2016	1	4920.1	98	5086.99	-166.93	5269.7	95	5481.73	-212.02
541	3	6653	90	2016	230	230	79	7	5	2	62	8	5.2	2.8	7	8	0	0	2016	2	4920.1	98	5086.99	-166.93	5269.7	95	5481.73	-212.02
184	4	6548	17	2006	78	78	11	2	2	0	10	2	3.5	-1.5	2	2	0	0	2005	1	5055	10	5055	0	5295	50	5491.5	-196.5
186	4	6157	17	2006	78	78	11	2	2	0	10	2	3.5	-1.5	2	2	0	0	2005	1	5055	10	5055	0	5295	50	5491.5	-196.5
183	4	6123	20	2006	78	78	11	2	2	0	10	2	3.5	-1.5	2	2	0	0	2005	1	5055	10	5055	0	5295	50	5491.5	-196.5
185	4	6937	20	2006	78	78	11	2	2	0	10	2	3.5	-1.5	2	2	0	0	2005	2	5055	10	5055	0	5295	50	5491.5	-196.5
248	4	6456	37	2008	102	102	42	3	2.5	0.5	10	5	3.5	1.5	3	5	0	0	2008	1	NA	NA	NA	NA	5688	50	5491.5	196.5
249	4	6385	37	2008	102	102	42	3	2.5	0.5	10	5	3.5	1.5	3	5	0	0	2008	2	NA	NA	NA	NA	5688	50	5491.5	196.5
250	3	6610	37	2008	102	102	42	3	2.5	0.5	10	5	3.5	1.5	3	5	0	0	2008	2	NA	NA	NA	NA	5688	50	5491.5	196.5
251	3	7000	37	2008	102	102	42	3	2.5	0.5	10	5	3.5	1.5	3	5	0	0	2008	1	NA	NA	NA	NA	5688	50	5491.5	196.5
252	3	6634	37	2008	102	102	42	3	2.5	0.5	10	5	3.5	1.5	3	5	0	0	2008	1	NA	NA	NA	NA	5688	50	5491.5	196.5
253	2	5921	37	2008	102	102	42	3	2.5	0.5	10	5	3.5	1.5	3	5	0	0	2008	2	NA	NA	NA	NA	5688	50	5491.5	196.5
487	4	7843.7	85	2016	204	204	85	3	3	0	87	2	4.67	-2.67	3	2	0	0	2011	2	7308	54	7308	0	5509	53	5509	0
488	4	7605.1	86	2016	204	204	85	3	3	0	87	2	4.67	-2.67	3	2	0	0	2011	2	7308	54	7308	0	5509	53	5509	0
95	4	7577.1	56	2011	34	34	84	1	1.5	-0.5	40	3	3.5	-0.5	1	3	0	0	2010	2	NA	NA	NA	NA	5535.5	44	5539.85	-4.34
97	4	7430.1	56	2011	36	36	84	2	1.5	0.5	40	4	3.5	0.5	2	4	0	0	2011	1	6294	54	6294	0	5544.2	44	5539.85	4.34
212	4	6688	25	2007	89	89	42	2	2.5	-0.5	39	2	3	-1	2	2	0	0	2007	1	NA	NA	NA	NA	5593.6	57	5580.39	13.17
213	4	6669	27	2007	89	89	42	2	2.5	-0.5	39	2	3	-1	2	2	0	0	2007	1	NA	NA	NA	NA	5593.6	57	5580.39	13.17
214	4	6996	29	2007	89	89	42	2	2.5	-0.5	39	2	3	-1	2	2	0	0	2007	NA	NA	NA	NA	NA	5593.6	57	5580.39	13.17
211	4	6460	32	2007	89	89	42	2	2.5	-0.5	39	2	3	-1	2	2	0	0	2007	2	NA	NA	NA	NA	5593.6	57	5580.39	13.17
240	4	6717	34	2008	100	100	36	3	3.75	-0.75	39	3	3	0	3	3	0	0	2008	2	NA	NA	NA	NA	5735.1	57	5580.39	154.67
241	4	7324	34	2008	100	100	36	3	3.75	-0.75	39	3	3	0	3	3	0	0	2008	2	NA	NA	NA	NA	5735.1	57	5580.39	154.67
242	4	6296	34	2008	100	100	36	3	3.75	-0.75	39	3	3	0	3	3	0	0	2008	2	NA	NA	NA	NA	5735.1	57	5580.39	154.67
314	4	6133	60	2012	122	122	36	4	3.75	0.25	39	4	3	1	4	4	0	0	2009	2	NA	NA	NA	NA	5412.5	57	5580.39	-167.85
315	3	6646	60	2012	122	122	36	4	3.75	0.25	39	4	3	1	4	4	0	0	2009	1	NA	NA	NA	NA	5412.5	57	5580.39	-167.85
316	3	6445	60	2012	122	122	36	4	3.75	0.25	39	4	3	1	4	4	0	0	2009	1	NA	NA	NA	NA	5412.5	57	5580.39	-167.85
317	2	6484	60	2012	122	122	36	4	3.75	0.25	39	4	3	1	4	4	0	0	2009	2	NA	NA	NA	NA	5412.5	57	5580.39	-167.85
318	1	6619	60	2012	122	122	36	4	3.75	0.25	39	4	3	1	4	4	0	0	2009	2	NA	NA	NA	NA	5412.5	57	5580.39	-167.85
276	4	6477	39	2008	109	109	37	3	3	0	61	2	2.5	-0.5	3	2	0	0	2008	1	4859	51	5086	-227	5696.7	94	5613.59	83.1
277	4	5882	39	2008	109	109	37	3	3	0	61	2	2.5	-0.5	3	2	0	0	2008	1	4859	51	5086	-227	5696.7	94	5613.59	83.1
278	4	6608	39	2008	109	109	37	3	3	0	61	2	2.5	-0.5	3	2	0	0	2008	2	4859	51	5086	-227	5696.7	94	5613.59	83.1
303	4	6416.2	44	2011	118	118	37	4	3	1	61	3	2.5	0.5	4	3	0	0	2009	1	5313	51	5086	227	5530.5	94	5613.59	-83.1
302	4	6458	58	2012	118	118	37	4	3	1	61	3	2.5	0.5	4	3	0	0	2009	1	5313	51	5086	227	5530.5	94	5613.59	-83.1
304	3	6752	58	2012	118	118	37	4	3	1	61	3	2.5	0.5	4	3	0	0	2009	1	5313	51	5086	227	5530.5	94	5613.59	-83.1
305	3	6330	58	2012	118	118	37	4	3	1	61	3	2.5	0.5	4	3	0	0	2009	2	5313	51	5086	227	5530.5	94	5613.59	-83.1
446	3	6452	91	2016	184	181	124	6	4	2	76	7	5	2	2	3	4	1	2016	1	NA	NA	NA	NA	5547.2	95	5618.42	-71.23
365	4	7516.1	92	2016	146	146	124	2	4	-2	76	3	5	-2	2	3	0	0	2012	2	NA	NA	NA	NA	5689.7	95	5618.42	71.23
597	4	7425.9	85	2016	248	248	73	2	2.5	-0.5	72	2	2.5	-0.5	2	2	0	0	2009	2	5618	49	5561.5	56.5	5659	49	5625	34
614	4	8174.8	85	2016	256	256	73	3	2.5	0.5	72	3	2.5	0.5	3	3	0	0	2010	1	5505	49	5561.5	-56.5	5591	49	5625	-34
598	4	7564.7	86	2016	248	248	73	2	2.5	-0.5	72	2	2.5	-0.5	2	2	0	0	2009	2	5618	49	5561.5	56.5	5659	49	5625	34
613	4	7333.4	86	2016	256	256	73	3	2.5	0.5	72	3	2.5	0.5	3	3	0	0	2010	1	5505	49	5561.5	-56.5	5591	49	5625	-34
354	4	7238.4	57	2011	138	138	181	2	2	0	65	3	6	-3	2	3	0	0	2011	1	NA	NA	NA	NA	5855.1	93	5627.3	227.83
386	3	6777	65	2015	155	155	71	7	7	0	65	6	6	0	7	6	0	0	2014	1	5587.4	97	5620.53	-33.16	5699	93	5627.3	71.72
385	4	7350.5	67	2015	155	155	71	7	7	0	65	6	6	0	7	6	0	0	2014	2	5587.4	97	5620.53	-33.16	5699	93	5627.3	71.72
383	4	6717.1	68	2015	155	155	71	7	7	0	65	6	6	0	7	6	0	0	2014	1	5587.4	97	5620.53	-33.16	5699	93	5627.3	71.72
384	4	6648	69	2015	155	155	71	7	7	0	65	6	6	0	7	6	0	0	2014	1	5587.4	97	5620.53	-33.16	5699	93	5627.3	71.72
408	4	6549.8	74	2015	164	164	71	8	7	1	65	7	6	1	8	7	0	0	2015	1	NA	NA	NA	NA	5553.3	93	5627.3	-73.99
409	4	6156.4	74	2015	164	164	71	8	7	1	65	7	6	1	8	7	0	0	2015	1	NA	NA	NA	NA	5553.3	93	5627.3	-73.99
410	4	6672.5	76	2015	164	164	71	8	7	1	65	7	6	1	8	7	0	0	2015	1	NA	NA	NA	NA	5553.3	93	5627.3	-73.99
411	4	6849.5	76	2015	164	164	71	8	7	1	65	7	6	1	8	7	0	0	2015	2	NA	NA	NA	NA	5553.3	93	5627.3	-73.99
412	3	6864.6	76	2015	164	164	71	8	7	1	65	7	6	1	8	7	0	0	2015	2	NA	NA	NA	NA	5553.3	93	5627.3	-73.99
355	3	7872.5	85	2016	138	138	181	2	2	0	65	3	6	-3	2	3	0	0	2011	1	NA	NA	NA	NA	5855.1	93	5627.3	227.83
439	3	6829.5	87	2016	176	178	71	9	7	2	65	8	6	2	10	10	-2	1	2016	1	5524.2	97	5620.53	-96.32	5401.7	93	5627.3	-225.56
438	4	6578.4	88	2016	176	178	71	9	7	2	65	8	6	2	10	10	-2	1	2016	2	5524.2	97	5620.53	-96.32	5401.7	93	5627.3	-225.56
135	4	8042.6	65	2015	55	55	133	3	3.5	-0.5	137	3	3.5	-0.5	3	3	0	0	2014	2	NA	NA	NA	NA	5689.9	93	5654.89	35.04
136	4	7527.1	66	2015	55	55	133	3	3.5	-0.5	137	3	3.5	-0.5	3	3	0	0	2014	1	NA	NA	NA	NA	5689.9	93	5654.89	35.04
137	4	7854.8	67	2015	55	55	133	3	3.5	-0.5	137	3	3.5	-0.5	3	3	0	0	2014	1	NA	NA	NA	NA	5689.9	93	5654.89	35.04
161	4	6987.2	74	2015	67	67	133	4	3.5	0.5	137	4	3.5	0.5	4	4	0	0	2015	1	NA	NA	NA	NA	5619.8	93	5654.89	-35.04
163	3	7012.7	74	2015	67	67	133	4	3.5	0.5	137	4	3.5	0.5	4	4	0	0	2015	2	NA	NA	NA	NA	5619.8	93	5654.89	-35.04
162	4	8067.5	75	2015	67	67	133	4	3.5	0.5	137	4	3.5	0.5	4	4	0	0	2015	2	NA	NA	NA	NA	5619.8	93	5654.89	-35.04
23	4	6207	17	2006	9	9	10	3	3	0	16	1	1	0	3	1	0	0	2005	2	5068	47	5068	0	5663	22	5663	0
24	4	6367	17	2006	9	9	10	3	3	0	16	1	1	0	3	1	0	0	2005	1	5068	47	5068	0	5663	22	5663	0
25	3	7489	17	2006	9	9	10	3	3	0	16	1	1	0	3	1	0	0	2005	2	5068	47	5068	0	5663	22	5663	0
26	3	6391	17	2006	9	9	10	3	3	0	16	1	1	0	3	1	0	0	2005	2	5068	47	5068	0	5663	22	5663	0
639	3	7139.3	66	2015	267	267	74	6	5.67	0.33	125	4	3.67	0.33	6	4	0	0	2014	2	NA	NA	NA	NA	5692.6	96	5667.67	24.94
636	4	6804.7	67	2015	267	267	74	6	5.67	0.33	125	4	3.67	0.33	6	4	0	0	2014	1	NA	NA	NA	NA	5692.6	96	5667.67	24.94
638	3	6398.1	68	2015	267	267	74	6	5.67	0.33	125	4	3.67	0.33	6	4	0	0	2014	1	NA	NA	NA	NA	5692.6	96	5667.67	24.94
637	4	6712.6	69	2015	267	267	74	6	5.67	0.33	125	4	3.67	0.33	6	4	0	0	2014	2	NA	NA	NA	NA	5692.6	96	5667.67	24.94
675	4	7117.6	70	2015	279	279	74	7	5.67	1.33	125	5	3.67	1.33	7	5	0	0	2015	2	NA	NA	NA	NA	5561.3	96	5667.67	-106.34
676	3	7058.5	71	2015	279	279	74	7	5.67	1.33	125	5	3.67	1.33	7	5	0	0	2015	2	NA	NA	NA	NA	5561.3	96	5667.67	-106.34
624	4	6922.8	95	2016	262	262	74	4	5.67	-1.67	125	2	3.67	-1.67	4	2	0	0	2012	2	NA	NA	NA	NA	5749.1	96	5667.67	81.4
625	4	6788.8	96	2016	262	262	74	4	5.67	-1.67	125	2	3.67	-1.67	4	2	0	0	2012	2	NA	NA	NA	NA	5749.1	96	5667.67	81.4
191	4	5750	8	2006	80	80	14	1	1.5	-0.5	14	1	1.5	-0.5	1	1	0	0	2005	1	5556	11	5451	105	5911	10	5692.5	218.5
192	4	6568	8	2006	80	80	14	1	1.5	-0.5	14	1	1.5	-0.5	1	1	0	0	2005	1	5556	11	5451	105	5911	10	5692.5	218.5
193	4	6256	8	2006	80	80	14	1	1.5	-0.5	14	1	1.5	-0.5	1	1	0	0	2005	2	5556	11	5451	105	5911	10	5692.5	218.5
203	4	6869.6	44	2011	85	85	14	2	1.5	0.5	14	2	1.5	0.5	2	2	0	0	2006	1	5346	11	5451	-105	5474	10	5692.5	-218.5
187	4	6413	7	2006	79	79	12	2	2	0	11	2	2	0	2	2	0	0	2005	1	5664	10	5664	0	5702	21	5702	0
188	4	6477	7	2006	79	79	12	2	2	0	11	2	2	0	2	2	0	0	2005	2	5664	10	5664	0	5702	21	5702	0
189	4	6885	7	2006	79	79	12	2	2	0	11	2	2	0	2	2	0	0	2005	2	5664	10	5664	0	5702	21	5702	0
190	4	6622	7	2006	79	79	12	2	2	0	11	2	2	0	2	2	0	0	2005	1	5664	10	5664	0	5702	21	5702	0
284	4	6918	35	2008	111	111	25	2	1.5	0.5	25	2	3	-1	2	2	0	0	2008	1	NA	NA	NA	NA	5754.3	97	5710.79	43.56
285	4	6687	35	2008	111	111	25	2	1.5	0.5	25	2	3	-1	2	2	0	0	2008	2	NA	NA	NA	NA	5754.3	97	5710.79	43.56
286	4	7031	35	2008	111	111	25	2	1.5	0.5	25	2	3	-1	2	2	0	0	2008	2	NA	NA	NA	NA	5754.3	97	5710.79	43.56
287	4	6676	35	2008	111	111	25	2	1.5	0.5	25	2	3	-1	2	2	0	0	2008	1	NA	NA	NA	NA	5754.3	97	5710.79	43.56
229	4	7911.9	56	2011	96	96	25	1	1.5	-0.5	25	1	3	-2	1	1	0	0	2007	NA	6415	29	6415	0	5966.9	97	5710.79	256.08
479	4	7096.1	86	2016	198	198	78	3	5	-2	25	4	3	1	3	4	0	0	2010	1	5204	50	5289.33	-85.33	5582	97	5710.79	-128.78
486	4	6053.9	97	2016	203	203	78	4	5	-1	25	5	3	2	4	5	0	0	2011	1	5111	50	5289.33	-178.33	5539.9	97	5710.79	-170.85
243	4	7040	34	2008	101	101	58	2	2.5	-0.5	57	2	5	-3	2	2	0	0	2008	2	5190	52	5190	0	5712	47	5712	0
244	3	7468	34	2008	101	101	58	2	2.5	-0.5	57	2	5	-3	2	2	0	0	2008	NA	5190	52	5190	0	5712	47	5712	0
245	3	7190	34	2008	101	101	58	2	2.5	-0.5	57	2	5	-3	2	2	0	0	2008	NA	5190	52	5190	0	5712	47	5712	0
246	3	7344	34	2008	101	101	58	2	2.5	-0.5	57	2	5	-3	2	2	0	0	2008	NA	5190	52	5190	0	5712	47	5712	0
247	3	7252	34	2008	101	101	58	2	2.5	-0.5	57	2	5	-3	2	2	0	0	2008	2	5190	52	5190	0	5712	47	5712	0
633	4	7274.3	65	2015	266	266	90	5	3.33	1.67	86	5	3.33	1.67	5	5	0	0	2014	1	5702.5	98	5914.33	-211.87	5663	93	5774.53	-111.48
632	4	7982.4	66	2015	266	266	90	5	3.33	1.67	86	5	3.33	1.67	5	5	0	0	2014	2	5702.5	98	5914.33	-211.87	5663	93	5774.53	-111.48
635	3	7356.6	67	2015	266	266	90	5	3.33	1.67	86	5	3.33	1.67	5	5	0	0	2014	2	5702.5	98	5914.33	-211.87	5663	93	5774.53	-111.48
634	4	7568	69	2015	266	266	90	5	3.33	1.67	86	5	3.33	1.67	5	5	0	0	2014	1	5702.5	98	5914.33	-211.87	5663	93	5774.53	-111.48
626	4	7417.4	85	2016	263	263	90	4	3.33	0.67	86	4	3.33	0.67	4	4	0	0	2013	2	5889.8	98	5914.33	-24.51	5822.2	93	5774.53	47.71
627	3	8007.2	86	2016	263	263	90	4	3.33	0.67	86	4	3.33	0.67	4	4	0	0	2013	1	5889.8	98	5914.33	-24.51	5822.2	93	5774.53	47.71
606	4	7273.3	93	2016	252	252	90	1	3.33	-2.33	86	1	3.33	-2.33	1	1	0	0	2010	1	6150.7	98	5914.33	236.38	5838.3	93	5774.53	63.77
607	4	7960.6	94	2016	252	252	90	1	3.33	-2.33	86	1	3.33	-2.33	1	1	0	0	2010	2	6150.7	98	5914.33	236.38	5838.3	93	5774.53	63.77
514	4	7856.1	70	2015	217	217	118	4	3.5	0.5	121	5	4.5	0.5	4	5	0	0	2015	2	NA	NA	NA	NA	5697.5	94	5805.49	-107.97
515	4	6587.3	70	2015	217	217	118	4	3.5	0.5	121	5	4.5	0.5	4	5	0	0	2015	1	NA	NA	NA	NA	5697.5	94	5805.49	-107.97
516	4	7066.1	71	2015	217	217	118	4	3.5	0.5	121	5	4.5	0.5	4	5	0	0	2015	1	NA	NA	NA	NA	5697.5	94	5805.49	-107.97
517	4	6912.7	71	2015	217	217	118	4	3.5	0.5	121	5	4.5	0.5	4	5	0	0	2015	2	NA	NA	NA	NA	5697.5	94	5805.49	-107.97
513	3	7582.8	81	2016	216	216	118	3	3.5	-0.5	121	4	4.5	-0.5	3	4	0	0	2014	1	NA	NA	NA	NA	5913.5	94	5805.49	107.97
512	4	6996.7	82	2016	216	216	118	3	3.5	-0.5	121	4	4.5	-0.5	3	4	0	0	2014	1	NA	NA	NA	NA	5913.5	94	5805.49	107.97
12	4	6483	5	2006	6	6	8	4	4	0	6	4	4	0	4	4	0	0	2005	1	4810	11	4810	0	5807	30	5807	0
13	4	6485	5	2006	6	6	8	4	4	0	6	4	4	0	4	4	0	0	2005	2	4810	11	4810	0	5807	30	5807	0
14	4	6421	5	2006	6	6	8	4	4	0	6	4	4	0	4	4	0	0	2005	1	4810	11	4810	0	5807	30	5807	0
15	3	5905	17	2006	6	6	8	4	4	0	6	4	4	0	4	4	0	0	2005	2	4810	11	4810	0	5807	30	5807	0
652	4	6846.7	66	2015	272	272	96	5	4.75	0.25	108	3	4	-1	5	3	0	0	2014	1	NA	NA	NA	NA	5828.3	93	5809.68	18.59
653	4	7405.1	67	2015	272	272	96	5	4.75	0.25	108	3	4	-1	5	3	0	0	2014	1	NA	NA	NA	NA	5828.3	93	5809.68	18.59
654	4	8522.1	68	2015	272	272	96	5	4.75	0.25	108	3	4	-1	5	3	0	0	2014	2	NA	NA	NA	NA	5828.3	93	5809.68	18.59
655	4	6935	69	2015	272	272	96	5	4.75	0.25	108	3	4	-1	5	3	0	0	2014	1	NA	NA	NA	NA	5828.3	93	5809.68	18.59
688	4	6731.4	77	2015	284	284	96	6	4.75	1.25	108	4	4	0	6	4	0	0	2015	2	NA	NA	NA	NA	5843.6	93	5809.68	33.97
689	3	6689.2	78	2015	284	284	96	6	4.75	1.25	108	4	4	0	6	4	0	0	2015	1	NA	NA	NA	NA	5843.6	93	5809.68	33.97
696	3	7285.1	92	2016	290	290	96	7	4.75	2.25	108	5	4	1	7	5	0	0	2016	2	NA	NA	NA	NA	5757.1	93	5809.68	-52.56
221	4	6840	28	2007	93	93	39	2	3	-1	37	2	2.5	-0.5	2	2	0	0	2007	2	NA	NA	NA	NA	5936.5	96	5846.9	89.64
222	4	6546	29	2007	93	93	39	2	3	-1	37	2	2.5	-0.5	2	2	0	0	2007	2	NA	NA	NA	NA	5936.5	96	5846.9	89.64
223	4	7102	29	2007	93	93	39	2	3	-1	37	2	2.5	-0.5	2	2	0	0	2007	1	NA	NA	NA	NA	5936.5	96	5846.9	89.64
258	4	7701	41	2008	104	104	39	3	3	0	37	3	2.5	0.5	3	3	0	0	2008	2	4990	51	4976	14	5757.3	96	5846.9	-89.64
259	4	6821	41	2008	104	104	39	3	3	0	37	3	2.5	0.5	3	3	0	0	2008	1	4990	51	4976	14	5757.3	96	5846.9	-89.64
260	4	6762	41	2008	104	104	39	3	3	0	37	3	2.5	0.5	3	3	0	0	2008	1	4990	51	4976	14	5757.3	96	5846.9	-89.64
273	4	6590	36	2008	108	108	64	2	2.5	-0.5	24	2	2	0	2	2	0	0	2008	2	5396	52	5396	0	5881.4	43	5881.42	0
274	4	6345	36	2008	108	108	64	2	2.5	-0.5	24	2	2	0	2	2	0	0	2008	2	5396	52	5396	0	5881.4	43	5881.42	0
275	3	6924	36	2008	108	108	64	2	2.5	-0.5	24	2	2	0	2	2	0	0	2008	1	5396	52	5396	0	5881.4	43	5881.42	0
237	4	7501	38	2008	99	99	54	2	2	0	36	3	2.5	0.5	2	3	0	0	2008	2	6380	47	6380	0	5886.7	46	5886.68	0
238	4	7082	38	2008	99	99	54	2	2	0	36	3	2.5	0.5	2	3	0	0	2008	2	6380	47	6380	0	5886.7	46	5886.68	0
239	4	7677	38	2008	99	99	54	2	2	0	36	3	2.5	0.5	2	3	0	0	2008	1	6380	47	6380	0	5886.7	46	5886.68	0
341	3	7677.5	56	2011	129	129	41	3	3.5	-0.5	95	2	2	0	3	2	0	0	2010	1	6225.5	43	6163.78	61.67	5890	55	5890	0
560	4	7714	35	2008	237	237	55	2	2.5	-0.5	53	2	2.5	-0.5	2	2	0	0	2008	1	6247	47	6247	0	5998	48	5891.5	106.5
561	4	8711	35	2008	237	237	55	2	2.5	-0.5	53	2	2.5	-0.5	2	2	0	0	2008	2	6247	47	6247	0	5998	48	5891.5	106.5
562	4	8428	35	2008	237	237	55	2	2.5	-0.5	53	2	2.5	-0.5	2	2	0	0	2008	1	6247	47	6247	0	5998	48	5891.5	106.5
563	4	8263	35	2008	237	237	55	2	2.5	-0.5	53	2	2.5	-0.5	2	2	0	0	2008	2	6247	47	6247	0	5998	48	5891.5	106.5
580	4	6995.7	45	2011	243	243	55	3	2.5	0.5	53	3	2.5	0.5	3	3	0	0	2009	1	NA	NA	NA	NA	5785	48	5891.5	-106.5
582	2	7174.7	45	2011	243	243	55	3	2.5	0.5	53	3	2.5	0.5	3	3	0	0	2009	1	NA	NA	NA	NA	5785	48	5891.5	-106.5
578	4	8310	64	2012	243	243	55	3	2.5	0.5	53	3	2.5	0.5	3	3	0	0	2009	2	NA	NA	NA	NA	5785	48	5891.5	-106.5
579	4	7592	64	2012	243	243	55	3	2.5	0.5	53	3	2.5	0.5	3	3	0	0	2009	1	NA	NA	NA	NA	5785	48	5891.5	-106.5
581	3	7658	64	2012	243	243	55	3	2.5	0.5	53	3	2.5	0.5	3	3	0	0	2009	1	NA	NA	NA	NA	5785	48	5891.5	-106.5
265	4	7141	41	2008	106	106	61	2	4.33	-2.33	59	2	2.5	-0.5	2	2	0	0	2008	1	5645	48	5645	0	5910	52	5910	0
266	4	6425	41	2008	106	106	61	2	4.33	-2.33	59	2	2.5	-0.5	2	2	0	0	2008	2	5645	48	5645	0	5910	52	5910	0
267	4	6175	41	2008	106	106	61	2	4.33	-2.33	59	2	2.5	-0.5	2	2	0	0	2008	2	5645	48	5645	0	5910	52	5910	0
268	4	7115	41	2008	106	106	61	2	4.33	-2.33	59	2	2.5	-0.5	2	2	0	0	2008	2	5645	48	5645	0	5910	52	5910	0
269	3	6652	41	2008	106	106	61	2	4.33	-2.33	59	2	2.5	-0.5	2	2	0	0	2008	NA	5645	48	5645	0	5910	52	5910	0
54	4	7622	25	2007	21	21	17	3	3	0	22	2	2	0	3	2	0	0	2007	1	4771	48	4771	0	5945	47	5945	0
56	4	5318	26	2007	21	21	17	3	3	0	22	2	2	0	3	2	0	0	2007	1	4771	48	4771	0	5945	47	5945	0
55	4	7277	27	2007	21	21	17	3	3	0	22	2	2	0	3	2	0	0	2007	2	4771	48	4771	0	5945	47	5945	0
57	4	7919	28	2007	21	21	17	3	3	0	22	2	2	0	3	2	0	0	2007	2	4771	48	4771	0	5945	47	5945	0
199	4	6766	7	2006	82	82	15	2	2	0	15	2	2	0	2	2	0	0	2005	2	5041	11	5041	0	5961	16	5961	0
198	4	7240	8	2006	82	82	15	2	2	0	15	2	2	0	2	2	0	0	2005	2	5041	11	5041	0	5961	16	5961	0
200	4	6820	8	2006	82	82	15	2	2	0	15	2	2	0	2	2	0	0	2005	1	5041	11	5041	0	5961	16	5961	0
521	4	6809.8	70	2015	219	219	128	3	3	0	153	3	3	0	3	3	0	0	2015	2	5636.8	98	5619.45	17.34	6005.4	94	6027.87	-22.52
499	4	6841.8	81	2016	210	210	128	2	3	-1	153	2	3	-1	2	2	0	0	2014	1	5602.1	98	5619.45	-17.34	6050.4	94	6027.87	22.52
498	4	6851.5	84	2016	210	210	128	2	3	-1	153	2	3	-1	2	2	0	0	2014	2	5602.1	98	5619.45	-17.34	6050.4	94	6027.87	22.52
10	4	6417	5	2006	5	5	4	7	7	0	4	9	11	-2	7	9	0	0	2005	2	4677	2	4677	0	6036	28	6036	0
11	3	6335	17	2006	5	5	4	7	7	0	4	9	11	-2	7	9	0	0	2005	2	4677	2	4677	0	6036	28	6036	0
482	4	7280.3	57	2011	200	200	111	2	4.33	-2.33	79	2	3	-1	2	2	0	0	2011	1	5436.9	98	5343.49	93.36	6241.5	96	6063.32	178.18
483	4	7258.1	86	2016	200	200	111	2	4.33	-2.33	79	2	3	-1	2	2	0	0	2011	1	5436.9	98	5343.49	93.36	6241.5	96	6063.32	178.18
490	4	7526.9	95	2016	205	205	111	4	4.33	-0.33	79	4	3	1	4	4	0	0	2013	1	5250.1	98	5343.49	-93.36	5885.1	96	6063.32	-178.18
489	4	7156.7	96	2016	205	205	111	4	4.33	-0.33	79	4	3	1	4	4	0	0	2013	2	5250.1	98	5343.49	-93.36	5885.1	96	6063.32	-178.18
204	4	7488	29	2007	86	86	21	2	2	0	21	2	2.5	-0.5	2	2	0	0	2006	1	4684	20	4684	0	6167	20	6167	0
96	4	6967	57	2011	35	35	97	1	1	0	80	1	1	0	1	1	0	0	2010	1	6079	55	6079	0	6176	43	6176.03	0
682	4	7703.6	72	2015	282	312	95	6	4.33	1.67	93	6	4.33	1.67	7	3	3	1	2015	2	NA	NA	NA	NA	6056.7	94	6177.44	-120.74
683	3	8001.7	72	2015	282	312	95	6	4.33	1.67	93	6	4.33	1.67	7	3	3	1	2015	2	NA	NA	NA	NA	6056.7	94	6177.44	-120.74
684	3	7352.9	72	2015	282	312	95	6	4.33	1.67	93	6	4.33	1.67	7	3	3	1	2015	2	NA	NA	NA	NA	6056.7	94	6177.44	-120.74
681	4	8088.6	73	2015	282	312	95	6	4.33	1.67	93	6	4.33	1.67	7	3	3	1	2015	2	NA	NA	NA	NA	6056.7	94	6177.44	-120.74
685	3	7299.5	73	2015	282	312	95	6	4.33	1.67	93	6	4.33	1.67	7	3	3	1	2015	2	NA	NA	NA	NA	6056.7	94	6177.44	-120.74
616	4	8755.8	85	2016	257	257	95	2	4.33	-2.33	93	2	4.33	-2.33	2	2	0	0	2011	2	NA	NA	NA	NA	6298.2	94	6177.44	120.74
615	4	8932.9	86	2016	257	257	95	2	4.33	-2.33	93	2	4.33	-2.33	2	2	0	0	2011	2	NA	NA	NA	NA	6298.2	94	6177.44	120.74
371	4	6379	81	2016	150	150	80	5	5	0	77	5	4.5	0.5	5	5	0	0	2014	1	5461.2	96	5458.15	3.03	6236.4	94	6209.35	27.03
370	4	6992.7	82	2016	150	150	80	5	5	0	77	5	4.5	0.5	5	5	0	0	2014	1	5461.2	96	5458.15	3.03	6236.4	94	6209.35	27.03
366	4	7787.3	94	2016	147	147	80	4	5	-1	77	4	4.5	-0.5	4	4	0	0	2013	1	5455.1	96	5458.15	-3.03	6182.3	94	6209.35	-27.03
194	4	8271	8	2006	81	81	13	1	1	0	13	2	2	0	1	2	0	0	2005	1	5822	22	5822	0	6227	22	6227	0
195	4	7092	8	2006	81	81	13	1	1	0	13	2	2	0	1	2	0	0	2005	2	5822	22	5822	0	6227	22	6227	0
197	4	7049	8	2006	81	81	13	1	1	0	13	2	2	0	1	2	0	0	2005	2	5822	22	5822	0	6227	22	6227	0
196	4	7599	17	2006	81	81	13	1	1	0	13	2	2	0	1	2	0	0	2005	1	5822	22	5822	0	6227	22	6227	0
645	3	7711.1	65	2015	269	269	125	4	4.5	-0.5	124	4	4.5	-0.5	4	4	0	0	2014	2	NA	NA	NA	NA	6346	93	6233.22	112.73
644	3	7981.4	67	2015	269	269	125	4	4.5	-0.5	124	4	4.5	-0.5	4	4	0	0	2014	1	NA	NA	NA	NA	6346	93	6233.22	112.73
643	3	7559	68	2015	269	269	125	4	4.5	-0.5	124	4	4.5	-0.5	4	4	0	0	2014	2	NA	NA	NA	NA	6346	93	6233.22	112.73
642	4	7537.3	69	2015	269	269	125	4	4.5	-0.5	124	4	4.5	-0.5	4	4	0	0	2014	1	NA	NA	NA	NA	6346	93	6233.22	112.73
662	3	6670	70	2015	275	275	125	5	4.5	0.5	124	5	4.5	0.5	5	5	0	0	2015	1	NA	NA	NA	NA	6120.5	93	6233.22	-112.73
661	4	7815.3	71	2015	275	275	125	5	4.5	0.5	124	5	4.5	0.5	5	5	0	0	2015	2	NA	NA	NA	NA	6120.5	93	6233.22	-112.73
346	4	7715.8	57	2011	132	132	88	2	5.33	-3.33	63	2	3.67	-1.67	2	2	0	0	2010	2	NA	NA	NA	NA	6324.2	45	6266.73	57.49
353	4	6989.7	57	2011	137	137	87	3	6	-3	63	3	3.67	-0.67	3	3	0	0	2011	1	5715	54	5715	0	6209.2	45	6266.73	-57.5
323	4	5948	59	2012	124	124	39	4	3	1	71	2	2	0	4	2	0	0	2009	2	4962	51	4976	-14	6312.2	57	6312.19	0
324	4	6092	59	2012	124	124	39	4	3	1	71	2	2	0	4	2	0	0	2009	2	4962	51	4976	-14	6312.2	57	6312.19	0
325	4	6284	59	2012	124	124	39	4	3	1	71	2	2	0	4	2	0	0	2009	1	4962	51	4976	-14	6312.2	57	6312.19	0
326	3	6427	59	2012	124	124	39	4	3	1	71	2	2	0	4	2	0	0	2009	2	4962	51	4976	-14	6312.2	57	6312.19	0
327	3	6671	59	2012	124	124	39	4	3	1	71	2	2	0	4	2	0	0	2009	1	4962	51	4976	-14	6312.2	57	6312.19	0
144	4	7343.3	81	2016	58	58	105	4	4	0	74	5	5	0	4	5	0	0	2014	1	5898.6	94	5898.64	0	6380.3	94	6380.35	0
143	4	8102.5	82	2016	58	58	105	4	4	0	74	5	5	0	4	5	0	0	2014	1	5898.6	94	5898.64	0	6380.3	94	6380.35	0
348	2	7646.2	56	2011	134	134	41	4	3.5	0.5	101	2	2	0	4	2	0	0	2011	1	6102.1	43	6163.78	-61.67	6390	55	6390	0
127	4	7415.8	86	2016	52	52	103	2	2	0	98	2	4.25	-2.25	2	2	0	0	2012	2	NA	NA	NA	NA	6627	95	6404.99	222.01
128	4	9153.2	86	2016	52	52	103	2	2	0	98	2	4.25	-2.25	2	2	0	0	2012	1	NA	NA	NA	NA	6627	95	6404.99	222.01
451	4	6953.8	87	2016	185	185	151	4	3	1	98	6	4.25	1.75	4	6	0	0	2016	1	NA	NA	NA	NA	6211.7	95	6404.99	-193.28
452	3	6863.5	88	2016	185	185	151	4	3	1	98	6	4.25	1.75	4	6	0	0	2016	2	NA	NA	NA	NA	6211.7	95	6404.99	-193.28
418	4	6651.6	97	2016	167	167	151	3	3	0	98	5	4.25	0.75	3	5	0	0	2015	2	5704.7	97	5667.41	37.25	6376.3	95	6404.99	-28.73
419	4	7027.9	98	2016	167	167	151	3	3	0	98	5	4.25	0.75	3	5	0	0	2015	1	5704.7	97	5667.41	37.25	6376.3	95	6404.99	-28.73
377	4	6223.3	65	2015	153	153	107	5	6	-1	69	7	5.8	1.2	5	7	0	0	2014	1	5261.3	97	5260.18	1.14	6428.2	96	6532.68	-104.48
380	3	7650.8	66	2015	153	153	107	5	6	-1	69	7	5.8	1.2	5	7	0	0	2014	2	5261.3	97	5260.18	1.14	6428.2	96	6532.68	-104.48
379	3	6478.1	67	2015	153	153	107	5	6	-1	69	7	5.8	1.2	5	7	0	0	2014	1	5261.3	97	5260.18	1.14	6428.2	96	6532.68	-104.48
378	4	6740.5	68	2015	153	153	107	5	6	-1	69	7	5.8	1.2	5	7	0	0	2014	2	5261.3	97	5260.18	1.14	6428.2	96	6532.68	-104.48
420	4	7228.3	72	2015	169	168	107	6	6	0	69	8	5.8	2.2	9	9	-1	1	2015	2	5259	97	5260.18	-1.14	6433.9	96	6532.68	-98.81
421	3	7191.8	72	2015	169	168	107	6	6	0	69	8	5.8	2.2	9	9	-1	1	2015	2	5259	97	5260.18	-1.14	6433.9	96	6532.68	-98.81
422	3	6775.5	73	2015	169	168	107	6	6	0	69	8	5.8	2.2	9	9	-1	1	2015	1	5259	97	5260.18	-1.14	6433.9	96	6532.68	-98.81
340	4	8185.5	85	2016	128	128	70	3	2.5	0.5	69	3	5.8	-2.8	3	3	0	0	2010	1	5294	53	5277.5	16.5	6736	96	6532.68	203.29
339	4	7954.9	86	2016	128	128	70	3	2.5	0.5	69	3	5.8	-2.8	3	3	0	0	2010	1	5294	53	5277.5	16.5	6736	96	6532.68	203.29
169	4	7071.1	87	2016	72	301	145	2	1.5	0.5	146	2	1.5	0.5	5	3	-1	1	2016	1	6231.8	97	6318.63	-86.8	6458.4	96	6537.67	-79.29
170	3	6835.8	88	2016	72	301	145	2	1.5	0.5	146	2	1.5	0.5	5	3	-1	1	2016	2	6231.8	97	6318.63	-86.8	6458.4	96	6537.67	-79.29
464	4	6866.7	95	2016	190	190	145	1	1.5	-0.5	146	1	1.5	-0.5	1	1	0	0	2015	1	6405.4	97	6318.63	86.8	6617	96	6537.67	79.29
465	4	7277	97	2016	190	190	145	1	1.5	-0.5	146	1	1.5	-0.5	1	1	0	0	2015	2	6405.4	97	6318.63	86.8	6617	96	6537.67	79.29
373	4	6747.7	84	2016	151	151	68	6	5	1	114	3	3	0	6	3	0	0	2014	2	5711	96	5770.71	-59.73	6557.4	94	6557.4	0
374	3	7398.1	84	2016	151	151	68	6	5	1	114	3	3	0	6	3	0	0	2014	2	5711	96	5770.71	-59.73	6557.4	94	6557.4	0
372	4	7423.3	96	2016	151	151	68	6	5	1	114	3	3	0	6	3	0	0	2014	1	5711	96	5770.71	-59.73	6557.4	94	6557.4	0
658	3	7645	65	2015	273	273	102	4	4.5	-0.5	112	3	3.5	-0.5	4	3	0	0	2014	2	7748.7	98	7748.71	0	6757.8	93	6708.56	49.24
656	3	8830.9	68	2015	273	273	102	4	4.5	-0.5	112	3	3.5	-0.5	4	3	0	0	2014	2	7748.7	98	7748.71	0	6757.8	93	6708.56	49.24
657	3	9018.9	69	2015	273	273	102	4	4.5	-0.5	112	3	3.5	-0.5	4	3	0	0	2014	1	7748.7	98	7748.71	0	6757.8	93	6708.56	49.24
678	4	8991.9	72	2015	281	311	102	5	4.5	0.5	112	4	3.5	0.5	6	6	-2	1	2015	1	NA	NA	NA	NA	6659.3	93	6708.56	-49.24
679	4	6940.2	72	2015	281	311	102	5	4.5	0.5	112	4	3.5	0.5	6	6	-2	1	2015	1	NA	NA	NA	NA	6659.3	93	6708.56	-49.24
680	3	7587.5	73	2015	281	311	102	5	4.5	0.5	112	4	3.5	0.5	6	6	-2	1	2015	1	NA	NA	NA	NA	6659.3	93	6708.56	-49.24
347	4	7049.7	57	2011	133	133	68	3	5	-2	64	3	3.5	-0.5	3	3	0	0	2011	2	5897.3	96	5770.71	126.58	7012.2	94	6978.83	33.39
362	4	6819.3	94	2016	143	143	68	4	5	-1	64	4	3.5	0.5	4	4	0	0	2012	1	5816.4	96	5770.71	45.65	6945.4	94	6978.83	-33.39
219	4	7818	25	2007	92	92	43	2	2.5	-0.5	41	2	3	-1	2	2	0	0	2007	2	NA	NA	NA	NA	7349.9	96	7297.67	52.27
220	4	7199	28	2007	92	92	43	2	2.5	-0.5	41	2	3	-1	2	2	0	0	2007	2	NA	NA	NA	NA	7349.9	96	7297.67	52.27
279	4	7087	35	2008	110	110	43	3	2.5	0.5	41	3	3	0	3	3	0	0	2008	1	NA	NA	NA	NA	7245.4	96	7297.67	-52.27
280	4	7310	35	2008	110	110	43	3	2.5	0.5	41	3	3	0	3	3	0	0	2008	2	NA	NA	NA	NA	7245.4	96	7297.67	-52.27
281	4	7597	35	2008	110	110	43	3	2.5	0.5	41	3	3	0	3	3	0	0	2008	2	NA	NA	NA	NA	7245.4	96	7297.67	-52.27
282	4	7004	35	2008	110	110	43	3	2.5	0.5	41	3	3	0	3	3	0	0	2008	2	NA	NA	NA	NA	7245.4	96	7297.67	-52.27
283	4	7643	35	2008	110	110	43	3	2.5	0.5	41	3	3	0	3	3	0	0	2008	2	NA	NA	NA	NA	7245.4	96	7297.67	-52.27
659	3	6980	82	2016	274	274	135	3	4	-1	104	3	4	-1	3	3	0	0	2014	1	NA	NA	NA	NA	7530.3	93	7420.73	109.6
660	3	7232.4	84	2016	274	274	135	3	4	-1	104	3	4	-1	3	3	0	0	2014	1	NA	NA	NA	NA	7530.3	93	7420.73	109.6
693	4	7426.2	92	2016	291	315	135	5	4	1	104	5	4	1	5	5	0	1	2016	2	NA	NA	NA	NA	7311.1	93	7420.73	-109.6
201	4	7575	6	2006	83	83	18	2	2	0	19	2	2	0	2	2	0	0	2006	2	6237	16	6237	0	NA	NA	NA	NA
547	4	6445	8	2006	234	234	184	2	2	0	185	2	2	0	2	2	0	0	2005	1	NA	NA	NA	NA	NA	NA	NA	NA
548	4	6361	8	2006	234	234	184	2	2	0	185	2	2	0	2	2	0	0	2005	1	NA	NA	NA	NA	NA	NA	NA	NA
549	4	6492	8	2006	234	234	184	2	2	0	185	2	2	0	2	2	0	0	2005	1	NA	NA	NA	NA	NA	NA	NA	NA
27	1	6826	12	2006	10	10	20	2	2	0	23	2	2	0	2	2	0	0	2006	1	5429	19	5429	0	NA	NA	NA	NA
175	4	6629	14	2006	75	75	178	2	2	0	177	2	2	0	2	2	0	0	2006	1	NA	NA	NA	NA	NA	NA	NA	NA
546	4	6367	17	2006	234	234	184	2	2	0	185	2	2	0	2	2	0	0	2005	1	NA	NA	NA	NA	NA	NA	NA	NA
217	4	6606	25	2007	91	91	37	2	3	-1	21	3	2.5	0.5	2	3	0	0	2007	2	NA	NA	NA	NA	NA	NA	NA	NA
38	4	7013	25	2007	15	15	28	2	2	0	28	2	2	0	2	2	0	0	2007	2	NA	NA	NA	NA	NA	NA	NA	NA
49	4	7455	25	2007	20	20	32	2	2	0	32	2	2	0	2	2	0	0	2007	1	NA	NA	NA	NA	NA	NA	NA	NA
206	4	7747	25	2007	87	87	33	2	2	0	33	2	3.67	-1.67	2	2	0	0	2007	1	NA	NA	NA	NA	NA	NA	NA	NA
552	4	7021	25	2007	235	235	35	2	2	0	35	2	3.33	-1.33	2	2	0	0	2007	1	NA	NA	NA	NA	NA	NA	NA	NA
706	4	8351	25	2007	294	294	193	2	2	0	195	2	2	0	2	2	0	0	2007	2	NA	NA	NA	NA	NA	NA	NA	NA
35	4	7372	26	2007	14	14	27	2	2	0	27	2	2	0	2	2	0	0	2007	1	NA	NA	NA	NA	NA	NA	NA	NA
40	3	7275	26	2007	15	15	28	2	2	0	28	2	2	0	2	2	0	0	2007	NA	NA	NA	NA	NA	NA	NA	NA	NA
41	4	6720	26	2007	16	16	29	2	2	0	29	2	2	0	2	2	0	0	2007	2	NA	NA	NA	NA	NA	NA	NA	NA
52	3	7199	26	2007	20	20	32	2	2	0	32	2	2	0	2	2	0	0	2007	2	NA	NA	NA	NA	NA	NA	NA	NA
53	2	6829	26	2007	20	20	32	2	2	0	32	2	2	0	2	2	0	0	2007	1	NA	NA	NA	NA	NA	NA	NA	NA
205	4	6851	26	2007	87	87	33	2	2	0	33	2	3.67	-1.67	2	2	0	0	2007	1	NA	NA	NA	NA	NA	NA	NA	NA
554	4	6796	26	2007	235	235	35	2	2	0	35	2	3.33	-1.33	2	2	0	0	2007	1	NA	NA	NA	NA	NA	NA	NA	NA
210	4	6805	26	2007	88	88	36	2	3.75	-1.75	36	2	2.5	-0.5	2	2	0	0	2007	1	NA	NA	NA	NA	NA	NA	NA	NA
215	4	6742	26	2007	90	90	38	1	1	0	178	2	2	0	1	2	0	0	2007	2	NA	NA	NA	NA	NA	NA	NA	NA
704	4	7203	26	2007	294	294	193	2	2	0	195	2	2	0	2	2	0	0	2007	2	NA	NA	NA	NA	NA	NA	NA	NA
43	4	6133	27	2007	16	16	29	2	2	0	29	2	2	0	2	2	0	0	2007	2	NA	NA	NA	NA	NA	NA	NA	NA
47	4	7279	27	2007	19	19	31	2	2	0	31	2	2	0	2	2	0	0	2007	1	NA	NA	NA	NA	NA	NA	NA	NA
553	4	7328	27	2007	235	235	35	2	2	0	35	2	3.33	-1.33	2	2	0	0	2007	2	NA	NA	NA	NA	NA	NA	NA	NA
227	4	6823	27	2007	95	95	44	1	1	0	42	1	1	0	1	1	0	0	2007	2	NA	NA	NA	NA	NA	NA	NA	NA
705	4	7796	27	2007	294	294	193	2	2	0	195	2	2	0	2	2	0	0	2007	1	NA	NA	NA	NA	NA	NA	NA	NA
218	4	6710	28	2007	91	91	37	2	3	-1	21	3	2.5	0.5	2	3	0	0	2007	2	NA	NA	NA	NA	NA	NA	NA	NA
37	4	7217	28	2007	15	15	28	2	2	0	28	2	2	0	2	2	0	0	2007	2	NA	NA	NA	NA	NA	NA	NA	NA
44	2	7690	28	2007	17	17	30	2	2	0	30	2	2	0	2	2	0	0	2007	2	NA	NA	NA	NA	NA	NA	NA	NA
179	4	6856	28	2007	76	76	34	2	2	0	34	2	2	0	2	2	0	0	2007	2	NA	NA	NA	NA	NA	NA	NA	NA
550	4	7011	28	2007	235	235	35	2	2	0	35	2	3.33	-1.33	2	2	0	0	2007	2	NA	NA	NA	NA	NA	NA	NA	NA
208	4	6985	28	2007	88	88	36	2	3.75	-1.75	36	2	2.5	-0.5	2	2	0	0	2007	2	NA	NA	NA	NA	NA	NA	NA	NA
216	4	6500	28	2007	90	90	38	1	1	0	178	2	2	0	1	2	0	0	2007	2	NA	NA	NA	NA	NA	NA	NA	NA
707	4	7324	28	2007	294	294	193	2	2	0	195	2	2	0	2	2	0	0	2007	2	NA	NA	NA	NA	NA	NA	NA	NA
36	3	7346	29	2007	14	14	27	2	2	0	27	2	2	0	2	2	0	0	2007	1	NA	NA	NA	NA	NA	NA	NA	NA
39	3	7852	29	2007	15	15	28	2	2	0	28	2	2	0	2	2	0	0	2007	1	NA	NA	NA	NA	NA	NA	NA	NA
51	4	6867	29	2007	20	20	32	2	2	0	32	2	2	0	2	2	0	0	2007	2	NA	NA	NA	NA	NA	NA	NA	NA
207	4	6996	29	2007	87	87	33	2	2	0	33	2	3.67	-1.67	2	2	0	0	2007	1	NA	NA	NA	NA	NA	NA	NA	NA
178	4	7293	29	2007	76	76	34	2	2	0	34	2	2	0	2	2	0	0	2007	2	NA	NA	NA	NA	NA	NA	NA	NA
551	4	7124	29	2007	235	235	35	2	2	0	35	2	3.33	-1.33	2	2	0	0	2007	2	NA	NA	NA	NA	NA	NA	NA	NA
226	4	6874	29	2007	95	95	44	1	1	0	42	1	1	0	1	1	0	0	2007	1	NA	NA	NA	NA	NA	NA	NA	NA
34	4	6885	32	2007	14	14	27	2	2	0	27	2	2	0	2	2	0	0	2007	1	NA	NA	NA	NA	NA	NA	NA	NA
42	4	6404	32	2007	16	16	29	2	2	0	29	2	2	0	2	2	0	0	2007	2	NA	NA	NA	NA	NA	NA	NA	NA
48	4	7036	32	2007	19	19	31	2	2	0	31	2	2	0	2	2	0	0	2007	1	NA	NA	NA	NA	NA	NA	NA	NA
50	4	7018	32	2007	20	20	32	2	2	0	32	2	2	0	2	2	0	0	2007	2	NA	NA	NA	NA	NA	NA	NA	NA
176	4	6310	32	2007	76	76	34	2	2	0	34	2	2	0	2	2	0	0	2007	1	NA	NA	NA	NA	NA	NA	NA	NA
177	4	6548	32	2007	76	76	34	2	2	0	34	2	2	0	2	2	0	0	2007	1	NA	NA	NA	NA	NA	NA	NA	NA
209	4	6610	32	2007	88	88	36	2	3.75	-1.75	36	2	2.5	-0.5	2	2	0	0	2007	2	NA	NA	NA	NA	NA	NA	NA	NA
228	4	5795	32	2007	95	95	44	1	1	0	42	1	1	0	1	1	0	0	2007	2	NA	NA	NA	NA	NA	NA	NA	NA
569	4	7414	35	2008	239	239	60	2	2	0	35	3	3.33	-0.33	2	3	0	0	2008	NA	NA	NA	NA	NA	NA	NA	NA	NA
570	4	7049	35	2008	239	239	60	2	2	0	35	3	3.33	-0.33	2	3	0	0	2008	1	NA	NA	NA	NA	NA	NA	NA	NA
556	4	6944	36	2008	236	236	53	2	2	0	52	2	5	-3	2	2	0	0	2008	2	NA	NA	NA	NA	NA	NA	NA	NA
557	4	6296	36	2008	236	236	53	2	2	0	52	2	5	-3	2	2	0	0	2008	2	NA	NA	NA	NA	NA	NA	NA	NA
559	3	6443	36	2008	236	236	53	2	2	0	52	2	5	-3	2	2	0	0	2008	2	NA	NA	NA	NA	NA	NA	NA	NA
574	4	7941	36	2008	241	241	185	2	2	0	186	2	2	0	2	2	0	0	2008	1	NA	NA	NA	NA	NA	NA	NA	NA
575	3	7743	36	2008	241	241	185	2	2	0	186	2	2	0	2	2	0	0	2008	2	NA	NA	NA	NA	NA	NA	NA	NA
576	3	7256	36	2008	241	241	185	2	2	0	186	2	2	0	2	2	0	0	2008	1	NA	NA	NA	NA	NA	NA	NA	NA
577	3	6059	36	2008	242	242	186	2	2	0	187	2	2	0	2	2	0	0	2008	1	NA	NA	NA	NA	NA	NA	NA	NA
708	4	6495	36	2008	295	295	194	2	2	0	196	2	2	0	2	2	0	0	2008	1	NA	NA	NA	NA	NA	NA	NA	NA
60	4	7129	37	2008	23	23	46	2	2	0	45	2	2	0	2	2	0	0	2008	1	NA	NA	NA	NA	NA	NA	NA	NA
61	4	7190	37	2008	23	23	46	2	2	0	45	2	2	0	2	2	0	0	2008	1	NA	NA	NA	NA	NA	NA	NA	NA
62	4	7192	37	2008	23	23	46	2	2	0	45	2	2	0	2	2	0	0	2008	2	NA	NA	NA	NA	NA	NA	NA	NA
63	3	7189	37	2008	23	23	46	2	2	0	45	2	2	0	2	2	0	0	2008	2	NA	NA	NA	NA	NA	NA	NA	NA
66	4	6020	38	2008	25	25	45	2	2	0	44	2	2	0	2	2	0	0	2008	1	NA	NA	NA	NA	NA	NA	NA	NA
67	3	6684	38	2008	25	25	45	2	2	0	44	2	2	0	2	2	0	0	2008	1	NA	NA	NA	NA	NA	NA	NA	NA
68	3	6275	38	2008	25	25	45	2	2	0	44	2	2	0	2	2	0	0	2008	2	NA	NA	NA	NA	NA	NA	NA	NA
69	2	6203	38	2008	25	25	45	2	2	0	44	2	2	0	2	2	0	0	2008	NA	NA	NA	NA	NA	NA	NA	NA	NA
70	4	6482	38	2008	26	26	48	1	1	0	47	1	1	0	1	1	0	0	2008	1	NA	NA	NA	NA	NA	NA	NA	NA
83	4	7542	39	2008	29	29	49	2	2	0	48	2	2	0	2	2	0	0	2008	2	NA	NA	NA	NA	NA	NA	NA	NA
78	4	6636	39	2008	28	28	50	2	2	0	49	2	2	0	2	2	0	0	2008	1	NA	NA	NA	NA	NA	NA	NA	NA
79	4	6508	39	2008	28	28	50	2	2	0	49	2	2	0	2	2	0	0	2008	2	NA	NA	NA	NA	NA	NA	NA	NA
80	3	6391	39	2008	28	28	50	2	2	0	49	2	2	0	2	2	0	0	2008	1	NA	NA	NA	NA	NA	NA	NA	NA
81	3	6569	39	2008	28	28	50	2	2	0	49	2	2	0	2	2	0	0	2008	1	NA	NA	NA	NA	NA	NA	NA	NA
564	4	6541	39	2008	238	238	57	2	2	0	56	2	2	0	2	2	0	0	2008	1	NA	NA	NA	NA	NA	NA	NA	NA
565	4	6826	39	2008	238	238	57	2	2	0	56	2	2	0	2	2	0	0	2008	1	NA	NA	NA	NA	NA	NA	NA	NA
566	4	6551	39	2008	238	238	57	2	2	0	56	2	2	0	2	2	0	0	2008	1	NA	NA	NA	NA	NA	NA	NA	NA
567	4	6870	39	2008	238	238	57	2	2	0	56	2	2	0	2	2	0	0	2008	2	NA	NA	NA	NA	NA	NA	NA	NA
568	3	6918	39	2008	238	238	57	2	2	0	56	2	2	0	2	2	0	0	2008	NA	NA	NA	NA	NA	NA	NA	NA	NA
270	4	6735	39	2008	107	107	62	2	2	0	60	2	2	0	2	2	0	0	2008	1	NA	NA	NA	NA	NA	NA	NA	NA
271	4	7622	39	2008	107	107	62	2	2	0	60	2	2	0	2	2	0	0	2008	1	NA	NA	NA	NA	NA	NA	NA	NA
272	4	6389	39	2008	107	107	62	2	2	0	60	2	2	0	2	2	0	0	2008	1	NA	NA	NA	NA	NA	NA	NA	NA
71	4	6201	40	2008	26	26	48	1	1	0	47	1	1	0	1	1	0	0	2008	2	NA	NA	NA	NA	NA	NA	NA	NA
72	3	6877	40	2008	26	26	48	1	1	0	47	1	1	0	1	1	0	0	2008	1	NA	NA	NA	NA	NA	NA	NA	NA
73	3	6808	40	2008	26	26	48	1	1	0	47	1	1	0	1	1	0	0	2008	1	NA	NA	NA	NA	NA	NA	NA	NA
74	3	6700	40	2008	26	26	48	1	1	0	47	1	1	0	1	1	0	0	2008	1	NA	NA	NA	NA	NA	NA	NA	NA
91	4	7178	40	2008	32	32	69	1	1	0	68	1	1	0	1	1	0	0	2008	1	NA	NA	NA	NA	NA	NA	NA	NA
92	4	6876	40	2008	32	32	69	1	1	0	68	1	1	0	1	1	0	0	2008	2	NA	NA	NA	NA	NA	NA	NA	NA
93	4	7182	40	2008	32	32	69	1	1	0	68	1	1	0	1	1	0	0	2008	1	NA	NA	NA	NA	NA	NA	NA	NA
261	4	7735	40	2008	105	105	63	2	2	0	179	2	2	0	2	2	0	0	2008	2	NA	NA	NA	NA	NA	NA	NA	NA
262	4	7702	40	2008	105	105	63	2	2	0	179	2	2	0	2	2	0	0	2008	1	NA	NA	NA	NA	NA	NA	NA	NA
263	3	7378	40	2008	105	105	63	2	2	0	179	2	2	0	2	2	0	0	2008	1	NA	NA	NA	NA	NA	NA	NA	NA
264	3	7585	40	2008	105	105	63	2	2	0	179	2	2	0	2	2	0	0	2008	1	NA	NA	NA	NA	NA	NA	NA	NA
699	4	6122	40	2008	293	293	192	2	2	0	194	2	2	0	2	2	0	0	2008	1	NA	NA	NA	NA	NA	NA	NA	NA
700	4	7422	40	2008	293	293	192	2	2	0	194	2	2	0	2	2	0	0	2008	1	NA	NA	NA	NA	NA	NA	NA	NA
701	4	6885	40	2008	293	293	192	2	2	0	194	2	2	0	2	2	0	0	2008	2	NA	NA	NA	NA	NA	NA	NA	NA
702	4	6887	40	2008	293	293	192	2	2	0	194	2	2	0	2	2	0	0	2008	2	NA	NA	NA	NA	NA	NA	NA	NA
703	4	6923	40	2008	293	293	192	2	2	0	194	2	2	0	2	2	0	0	2008	2	NA	NA	NA	NA	NA	NA	NA	NA
58	4	6721	41	2008	22	22	5	10	8.33	1.67	5	8	6.5	1.5	10	8	0	0	2008	2	NA	NA	NA	NA	NA	NA	NA	NA
59	4	6916	41	2008	22	22	5	10	8.33	1.67	5	8	6.5	1.5	10	8	0	0	2008	1	NA	NA	NA	NA	NA	NA	NA	NA
558	4	6574	41	2008	236	236	53	2	2	0	52	2	5	-3	2	2	0	0	2008	2	NA	NA	NA	NA	NA	NA	NA	NA
75	4	8283	42	2008	27	27	47	1	1	0	46	1	1	0	1	1	0	0	2008	1	NA	NA	NA	NA	NA	NA	NA	NA
76	3	8053	42	2008	27	27	47	1	1	0	46	1	1	0	1	1	0	0	2008	2	NA	NA	NA	NA	NA	NA	NA	NA
77	3	7751	42	2008	27	27	47	1	1	0	46	1	1	0	1	1	0	0	2008	2	NA	NA	NA	NA	NA	NA	NA	NA
82	4	7237	42	2008	29	29	49	2	2	0	48	2	2	0	2	2	0	0	2008	2	NA	NA	NA	NA	NA	NA	NA	NA
84	4	7771	42	2008	30	30	51	2	2	0	50	2	2	0	2	2	0	0	2008	NA	NA	NA	NA	NA	NA	NA	NA	NA
85	3	7582	42	2008	30	30	51	2	2	0	50	2	2	0	2	2	0	0	2008	2	NA	NA	NA	NA	NA	NA	NA	NA
86	3	7521	42	2008	30	30	51	2	2	0	50	2	2	0	2	2	0	0	2008	2	NA	NA	NA	NA	NA	NA	NA	NA
555	4	6827	42	2008	236	236	53	2	2	0	52	2	5	-3	2	2	0	0	2008	1	NA	NA	NA	NA	NA	NA	NA	NA
288	4	7262	42	2008	112	112	67	2	2	0	66	2	2	0	2	2	0	0	2008	1	NA	NA	NA	NA	NA	NA	NA	NA
289	3	7026	42	2008	112	112	67	2	2	0	66	2	2	0	2	2	0	0	2008	1	NA	NA	NA	NA	NA	NA	NA	NA
290	2	7451	42	2008	112	112	67	2	2	0	66	2	2	0	2	2	0	0	2008	1	NA	NA	NA	NA	NA	NA	NA	NA
94	4	7348.8	43	2011	33	33	6	9	9	0	4	13	11	2	9	13	0	0	2009	2	5573.4	45	5573.43	0	NA	NA	NA	NA
599	4	6518.1	43	2011	249	249	77	2	5	-3	190	2	2	0	2	2	0	0	2009	2	5306	50	5306	0	NA	NA	NA	NA
604	3	6721.2	43	2011	250	250	190	2	2	0	191	2	2	0	2	2	0	0	2009	1	NA	NA	NA	NA	NA	NA	NA	NA
319	4	6577.4	44	2011	123	123	61	3	4.33	-1.33	59	3	2.5	0.5	3	3	0	0	2009	2	NA	NA	NA	NA	NA	NA	NA	NA
584	4	6918.2	44	2011	244	244	187	2	2	0	73	1	1	0	2	1	0	0	2009	1	NA	NA	NA	NA	NA	NA	NA	NA
474	4	6613.4	44	2011	195	195	182	2	2	0	184	2	2	0	2	2	0	0	2009	2	NA	NA	NA	NA	NA	NA	NA	NA
295	4	7006.6	56	2011	114	114	22	3	3.5	-0.5	41	4	3	1	3	4	0	0	2009	1	5764.5	43	5719.68	44.85	NA	NA	NA	NA
296	2	7287.6	56	2011	115	115	16	4	5	-1	70	2	3	-1	4	2	0	0	2009	2	5296	46	5411.74	-115.71	NA	NA	NA	NA
713	4	8573.2	56	2011	297	297	24	4	4	0	197	2	2	0	4	2	0	0	2010	2	5447.5	44	5447.49	0	NA	NA	NA	NA
484	4	7086.7	57	2011	201	201	79	2	5	-3	105	2	2	0	2	2	0	0	2011	2	5333.4	98	5086.99	246.39	NA	NA	NA	NA
361	4	8571	57	2011	142	142	66	3	3.5	-0.5	183	2	2	0	3	2	0	0	2011	1	5493.6	45	5493.63	0	NA	NA	NA	NA
297	4	6462	58	2012	116	116	40	3	6.4	-3.4	38	3	6.4	-3.4	3	3	0	0	2009	1	6115	98	5892.55	222.4	NA	NA	NA	NA
298	5	6542	58	2012	116	116	40	3	6.4	-3.4	38	3	6.4	-3.4	3	3	0	0	2009	2	6115	98	5892.55	222.4	NA	NA	NA	NA
593	4	6985	58	2012	247	247	189	2	2	0	189	2	2	0	2	2	0	0	2009	1	NA	NA	NA	NA	NA	NA	NA	NA
594	3	6833	58	2012	247	247	189	2	2	0	189	2	2	0	2	2	0	0	2009	1	NA	NA	NA	NA	NA	NA	NA	NA
595	3	7171	58	2012	247	247	189	2	2	0	189	2	2	0	2	2	0	0	2009	1	NA	NA	NA	NA	NA	NA	NA	NA
596	2	7410	58	2012	247	247	189	2	2	0	189	2	2	0	2	2	0	0	2009	1	NA	NA	NA	NA	NA	NA	NA	NA
311	4	6095	59	2012	121	121	179	2	2	0	181	2	2	0	2	2	0	0	2009	1	NA	NA	NA	NA	NA	NA	NA	NA
312	4	6073	59	2012	121	121	179	2	2	0	181	2	2	0	2	2	0	0	2009	2	NA	NA	NA	NA	NA	NA	NA	NA
313	4	6330	59	2012	121	121	179	2	2	0	181	2	2	0	2	2	0	0	2009	1	NA	NA	NA	NA	NA	NA	NA	NA
589	5	5829	59	2012	245	245	188	2	2	0	188	2	2	0	2	2	0	0	2009	1	NA	NA	NA	NA	NA	NA	NA	NA
590	5	5963	59	2012	245	245	188	2	2	0	188	2	2	0	2	2	0	0	2009	2	NA	NA	NA	NA	NA	NA	NA	NA
591	2	5862	59	2012	245	245	188	2	2	0	188	2	2	0	2	2	0	0	2009	2	NA	NA	NA	NA	NA	NA	NA	NA
307	4	6334	60	2012	120	120	64	3	2.5	0.5	180	2	2	0	3	2	0	0	2009	1	NA	NA	NA	NA	NA	NA	NA	NA
308	4	7202	60	2012	120	120	64	3	2.5	0.5	180	2	2	0	3	2	0	0	2009	2	NA	NA	NA	NA	NA	NA	NA	NA
309	4	6445	60	2012	120	120	64	3	2.5	0.5	180	2	2	0	3	2	0	0	2009	2	NA	NA	NA	NA	NA	NA	NA	NA
310	3	7245	60	2012	120	120	64	3	2.5	0.5	180	2	2	0	3	2	0	0	2009	2	NA	NA	NA	NA	NA	NA	NA	NA
583	4	7037	61	2012	244	244	187	2	2	0	73	1	1	0	2	1	0	0	2009	1	NA	NA	NA	NA	NA	NA	NA	NA
585	3	6852	61	2012	244	244	187	2	2	0	73	1	1	0	2	1	0	0	2009	1	NA	NA	NA	NA	NA	NA	NA	NA
586	3	6427	61	2012	244	244	187	2	2	0	73	1	1	0	2	1	0	0	2009	1	NA	NA	NA	NA	NA	NA	NA	NA
587	2	7515	61	2012	244	244	187	2	2	0	73	1	1	0	2	1	0	0	2009	2	NA	NA	NA	NA	NA	NA	NA	NA
588	1	6856	61	2012	244	244	187	2	2	0	73	1	1	0	2	1	0	0	2009	1	NA	NA	NA	NA	NA	NA	NA	NA
329	4	7159	61	2012	125	125	58	3	2.5	0.5	182	2	2	0	3	2	0	0	2009	1	NA	NA	NA	NA	NA	NA	NA	NA
332	3	7127	61	2012	125	125	58	3	2.5	0.5	182	2	2	0	3	2	0	0	2009	2	NA	NA	NA	NA	NA	NA	NA	NA
605	4	7711	61	2012	251	251	191	2	2	0	192	2	2	0	2	2	0	0	2009	1	NA	NA	NA	NA	NA	NA	NA	NA
334	4	6441	62	2012	126	126	180	2	2	0	17	6	6	0	2	6	0	0	2009	2	NA	NA	NA	NA	NA	NA	NA	NA
335	3	6961	62	2012	126	126	180	2	2	0	17	6	6	0	2	6	0	0	2009	1	NA	NA	NA	NA	NA	NA	NA	NA
336	3	6870	62	2012	126	126	180	2	2	0	17	6	6	0	2	6	0	0	2009	1	NA	NA	NA	NA	NA	NA	NA	NA
337	2	7154	62	2012	126	126	180	2	2	0	17	6	6	0	2	6	0	0	2009	2	NA	NA	NA	NA	NA	NA	NA	NA
320	4	6145	62	2012	123	123	61	3	4.33	-1.33	59	3	2.5	0.5	3	3	0	0	2009	1	NA	NA	NA	NA	NA	NA	NA	NA
321	4	7781	62	2012	123	123	61	3	4.33	-1.33	59	3	2.5	0.5	3	3	0	0	2009	1	NA	NA	NA	NA	NA	NA	NA	NA
322	3	6897	62	2012	123	123	61	3	4.33	-1.33	59	3	2.5	0.5	3	3	0	0	2009	2	NA	NA	NA	NA	NA	NA	NA	NA
328	4	8134	62	2012	125	125	58	3	2.5	0.5	182	2	2	0	3	2	0	0	2009	1	NA	NA	NA	NA	NA	NA	NA	NA
330	4	7671	62	2012	125	125	58	3	2.5	0.5	182	2	2	0	3	2	0	0	2009	2	NA	NA	NA	NA	NA	NA	NA	NA
331	2	8318	62	2012	125	125	58	3	2.5	0.5	182	2	2	0	3	2	0	0	2009	2	NA	NA	NA	NA	NA	NA	NA	NA
333	2	6627	62	2012	125	125	58	3	2.5	0.5	182	2	2	0	3	2	0	0	2009	2	NA	NA	NA	NA	NA	NA	NA	NA
472	4	6428	63	2012	195	195	182	2	2	0	184	2	2	0	2	2	0	0	2009	2	NA	NA	NA	NA	NA	NA	NA	NA
473	4	6682	63	2012	195	195	182	2	2	0	184	2	2	0	2	2	0	0	2009	2	NA	NA	NA	NA	NA	NA	NA	NA
475	4	6758	63	2012	195	195	182	2	2	0	184	2	2	0	2	2	0	0	2009	1	NA	NA	NA	NA	NA	NA	NA	NA
600	4	6481	63	2012	249	249	77	2	5	-3	190	2	2	0	2	2	0	0	2009	1	5306	50	5306	0	NA	NA	NA	NA
601	4	6507	63	2012	249	249	77	2	5	-3	190	2	2	0	2	2	0	0	2009	1	5306	50	5306	0	NA	NA	NA	NA
602	4	6597	63	2012	249	249	77	2	5	-3	190	2	2	0	2	2	0	0	2009	1	5306	50	5306	0	NA	NA	NA	NA
603	3	6651	63	2012	249	249	77	2	5	-3	190	2	2	0	2	2	0	0	2009	2	5306	50	5306	0	NA	NA	NA	NA
291	4	7642	64	2012	113	113	70	2	2.5	-0.5	69	2	5.8	-3.8	2	2	0	0	2009	1	5261	53	5277.5	-16.5	NA	NA	NA	NA
292	3	7323	64	2012	113	113	70	2	2.5	-0.5	69	2	5.8	-3.8	2	2	0	0	2009	1	5261	53	5277.5	-16.5	NA	NA	NA	NA
293	3	7352	64	2012	113	113	70	2	2.5	-0.5	69	2	5.8	-3.8	2	2	0	0	2009	1	5261	53	5277.5	-16.5	NA	NA	NA	NA
294	3	7543	64	2012	113	113	70	2	2.5	-0.5	69	2	5.8	-3.8	2	2	0	0	2009	1	5261	53	5277.5	-16.5	NA	NA	NA	NA
401	4	7460.8	65	2015	162	162	61	8	4.33	3.67	57	8	5	3	8	8	0	0	2014	2	NA	NA	NA	NA	NA	NA	NA	NA
650	4	6975.9	65	2015	271	271	98	6	6	0	96	6	6	0	6	6	0	0	2014	1	NA	NA	NA	NA	NA	NA	NA	NA
141	3	7688.8	65	2015	57	57	127	4	4	0	127	4	4	0	4	4	0	0	2014	1	NA	NA	NA	NA	NA	NA	NA	NA
494	4	7161.1	65	2015	208	208	131	3	3	0	132	3	3	0	3	3	0	0	2014	1	NA	NA	NA	NA	NA	NA	NA	NA
132	4	7522.3	65	2015	54	54	123	3	3.5	-0.5	136	3	3	0	3	3	0	0	2014	2	NA	NA	NA	NA	NA	NA	NA	NA
389	4	7240.7	65	2015	158	158	149	2	2	0	150	2	2	0	2	2	0	0	2014	1	NA	NA	NA	NA	NA	NA	NA	NA
403	4	7057.1	66	2015	162	162	61	8	4.33	3.67	57	8	5	3	8	8	0	0	2014	1	NA	NA	NA	NA	NA	NA	NA	NA
506	4	6990.3	66	2015	213	213	94	6	6	0	92	6	6	0	6	6	0	0	2014	1	NA	NA	NA	NA	NA	NA	NA	NA
649	4	7733.7	66	2015	271	271	98	6	6	0	96	6	6	0	6	6	0	0	2014	2	NA	NA	NA	NA	NA	NA	NA	NA
400	4	7290.1	66	2015	161	161	151	2	3	-1	98	4	4.25	-0.25	2	4	0	0	2014	1	5630.2	97	5667.41	-37.25	NA	NA	NA	NA
647	4	7709.1	66	2015	270	270	101	4	4	0	116	4	4	0	4	4	0	0	2014	1	NA	NA	NA	NA	NA	NA	NA	NA
142	3	7649.9	66	2015	57	57	127	4	4	0	127	4	4	0	4	4	0	0	2014	1	NA	NA	NA	NA	NA	NA	NA	NA
493	4	7836.5	66	2015	208	208	131	3	3	0	132	3	3	0	3	3	0	0	2014	2	NA	NA	NA	NA	NA	NA	NA	NA
131	4	7295.9	66	2015	54	54	123	3	3.5	-0.5	136	3	3	0	3	3	0	0	2014	NA	NA	NA	NA	NA	NA	NA	NA	NA
402	4	7352.9	67	2015	162	162	61	8	4.33	3.67	57	8	5	3	8	8	0	0	2014	1	NA	NA	NA	NA	NA	NA	NA	NA
504	4	6484.9	67	2015	213	213	94	6	6	0	92	6	6	0	6	6	0	0	2014	1	NA	NA	NA	NA	NA	NA	NA	NA
651	4	8925.9	67	2015	271	271	98	6	6	0	96	6	6	0	6	6	0	0	2014	1	NA	NA	NA	NA	NA	NA	NA	NA
398	4	7427	67	2015	161	161	151	2	3	-1	98	4	4.25	-0.25	2	4	0	0	2014	1	5630.2	97	5667.41	-37.25	NA	NA	NA	NA
648	4	7708.6	67	2015	270	270	101	4	4	0	116	4	4	0	4	4	0	0	2014	2	NA	NA	NA	NA	NA	NA	NA	NA
495	3	7163.4	67	2015	208	208	131	3	3	0	132	3	3	0	3	3	0	0	2014	2	NA	NA	NA	NA	NA	NA	NA	NA
405	3	7147.4	68	2015	162	162	61	8	4.33	3.67	57	8	5	3	8	8	0	0	2014	2	NA	NA	NA	NA	NA	NA	NA	NA
507	3	6534	68	2015	213	213	94	6	6	0	92	6	6	0	6	6	0	0	2014	2	NA	NA	NA	NA	NA	NA	NA	NA
399	4	7098.1	68	2015	161	161	151	2	3	-1	98	4	4.25	-0.25	2	4	0	0	2014	2	5630.2	97	5667.41	-37.25	NA	NA	NA	NA
646	4	7254.6	68	2015	270	270	101	4	4	0	116	4	4	0	4	4	0	0	2014	2	NA	NA	NA	NA	NA	NA	NA	NA
133	4	7469.3	68	2015	54	54	123	3	3.5	-0.5	136	3	3	0	3	3	0	0	2014	2	NA	NA	NA	NA	NA	NA	NA	NA
391	3	7114.6	68	2015	158	158	149	2	2	0	150	2	2	0	2	2	0	0	2014	1	NA	NA	NA	NA	NA	NA	NA	NA
404	4	6773.8	69	2015	162	162	61	8	4.33	3.67	57	8	5	3	8	8	0	0	2014	NA	NA	NA	NA	NA	NA	NA	NA	NA
505	4	6575.2	69	2015	213	213	94	6	6	0	92	6	6	0	6	6	0	0	2014	1	NA	NA	NA	NA	NA	NA	NA	NA
397	4	7299.2	69	2015	161	161	151	2	3	-1	98	4	4.25	-0.25	2	4	0	0	2014	1	5630.2	97	5667.41	-37.25	NA	NA	NA	NA
140	4	6996.6	69	2015	57	57	127	4	4	0	127	4	4	0	4	4	0	0	2014	1	NA	NA	NA	NA	NA	NA	NA	NA
134	4	6912.4	69	2015	54	54	123	3	3.5	-0.5	136	3	3	0	3	3	0	0	2014	1	NA	NA	NA	NA	NA	NA	NA	NA
390	3	7146	69	2015	158	158	149	2	2	0	150	2	2	0	2	2	0	0	2014	2	NA	NA	NA	NA	NA	NA	NA	NA
105	4	6989.6	70	2015	41	41	93	7	7	0	100	6	6	0	7	6	0	0	2015	1	NA	NA	NA	NA	NA	NA	NA	NA
415	4	6673.6	70	2015	166	166	68	7	5	2	160	2	2	0	7	2	0	0	2015	2	5658.2	96	5770.71	-112.5	NA	NA	NA	NA
417	3	6583.1	70	2015	166	166	68	7	5	2	160	2	2	0	7	2	0	0	2015	2	5658.2	96	5770.71	-112.5	NA	NA	NA	NA
459	4	7307.1	70	2015	189	189	166	2	2	0	165	2	2	0	2	2	0	0	2015	2	NA	NA	NA	NA	NA	NA	NA	NA
462	4	7463.7	70	2015	189	189	166	2	2	0	165	2	2	0	2	2	0	0	2015	2	NA	NA	NA	NA	NA	NA	NA	NA
463	4	7523.7	70	2015	189	189	166	2	2	0	165	2	2	0	2	2	0	0	2015	2	NA	NA	NA	NA	NA	NA	NA	NA
157	3	6875.6	70	2015	65	299	129	3	3.5	-0.5	168	2	2.5	-0.5	5	5	-3	1	2015	1	NA	NA	NA	NA	NA	NA	NA	NA
107	4	6819.9	71	2015	42	42	158	2	2	0	78	6	6	0	2	6	0	0	2015	2	NA	NA	NA	NA	NA	NA	NA	NA
108	2	7042.9	71	2015	42	42	158	2	2	0	78	6	6	0	2	6	0	0	2015	1	NA	NA	NA	NA	NA	NA	NA	NA
106	4	7192.5	71	2015	41	41	93	7	7	0	100	6	6	0	7	6	0	0	2015	2	NA	NA	NA	NA	NA	NA	NA	NA
416	4	6466.7	71	2015	166	166	68	7	5	2	160	2	2	0	7	2	0	0	2015	2	5658.2	96	5770.71	-112.5	NA	NA	NA	NA
460	4	7203.5	71	2015	189	189	166	2	2	0	165	2	2	0	2	2	0	0	2015	1	NA	NA	NA	NA	NA	NA	NA	NA
461	4	6682.5	71	2015	189	189	166	2	2	0	165	2	2	0	2	2	0	0	2015	1	NA	NA	NA	NA	NA	NA	NA	NA
158	3	7680	71	2015	65	299	129	3	3.5	-0.5	168	2	2.5	-0.5	5	5	-3	1	2015	1	NA	NA	NA	NA	NA	NA	NA	NA
687	3	7484.2	72	2015	283	283	76	8	8	0	88	7	7	0	8	7	0	0	2015	2	NA	NA	NA	NA	NA	NA	NA	NA
413	4	7410.1	72	2015	165	165	162	2	2	0	90	7	4.5	2.5	2	7	0	0	2015	2	NA	NA	NA	NA	NA	NA	NA	NA
426	4	6868.6	72	2015	171	170	80	6	5	1	119	5	5	0	6	6	-1	1	2015	2	NA	NA	NA	NA	NA	NA	NA	NA
668	4	7076.3	72	2015	277	277	134	4	4	0	138	4	4	0	4	4	0	0	2015	1	NA	NA	NA	NA	NA	NA	NA	NA
671	3	6530.7	72	2015	277	277	134	4	4	0	138	4	4	0	4	4	0	0	2015	1	NA	NA	NA	NA	NA	NA	NA	NA
686	4	7038.5	73	2015	283	283	76	8	8	0	88	7	7	0	8	7	0	0	2015	2	NA	NA	NA	NA	NA	NA	NA	NA
414	4	6931.2	73	2015	165	165	162	2	2	0	90	7	4.5	2.5	2	7	0	0	2015	2	NA	NA	NA	NA	NA	NA	NA	NA
427	4	6689.2	73	2015	171	170	80	6	5	1	119	5	5	0	6	6	-1	1	2015	1	NA	NA	NA	NA	NA	NA	NA	NA
428	4	6644.6	73	2015	171	170	80	6	5	1	119	5	5	0	6	6	-1	1	2015	1	NA	NA	NA	NA	NA	NA	NA	NA
669	4	7053.7	73	2015	277	277	134	4	4	0	138	4	4	0	4	4	0	0	2015	2	NA	NA	NA	NA	NA	NA	NA	NA
670	3	6977	73	2015	277	277	134	4	4	0	138	4	4	0	4	4	0	0	2015	2	NA	NA	NA	NA	NA	NA	NA	NA
677	4	7471	73	2015	278	280	163	2	2	0	162	2	2	0	2	2	0	1	2015	2	NA	NA	NA	NA	NA	NA	NA	NA
431	4	6612.2	74	2015	173	173	161	2	2	0	111	4	4	0	2	4	0	0	2015	2	NA	NA	NA	NA	NA	NA	NA	NA
432	4	6386.5	74	2015	174	174	160	2	2	0	128	3	3	0	2	3	0	0	2015	1	NA	NA	NA	NA	NA	NA	NA	NA
160	3	6242.2	74	2015	66	66	167	2	2	0	166	2	2	0	2	2	0	0	2015	2	NA	NA	NA	NA	NA	NA	NA	NA
433	4	6568	75	2015	174	174	160	2	2	0	128	3	3	0	2	3	0	0	2015	1	NA	NA	NA	NA	NA	NA	NA	NA
434	3	6841.4	75	2015	174	174	160	2	2	0	128	3	3	0	2	3	0	0	2015	1	NA	NA	NA	NA	NA	NA	NA	NA
672	4	6874.6	75	2015	280	278	139	2	2.5	-0.5	157	2	2.5	-0.5	2	2	0	1	2015	2	NA	NA	NA	NA	NA	NA	NA	NA
673	4	6814.7	75	2015	280	278	139	2	2.5	-0.5	157	2	2.5	-0.5	2	2	0	1	2015	2	NA	NA	NA	NA	NA	NA	NA	NA
674	3	7119	75	2015	280	278	139	2	2.5	-0.5	157	2	2.5	-0.5	2	2	0	1	2015	2	NA	NA	NA	NA	NA	NA	NA	NA
518	4	6517.7	75	2015	218	218	106	5	5	0	159	2	2	0	5	2	0	0	2015	1	NA	NA	NA	NA	NA	NA	NA	NA
519	4	6661.7	75	2015	218	218	106	5	5	0	159	2	2	0	5	2	0	0	2015	1	NA	NA	NA	NA	NA	NA	NA	NA
430	4	7179.6	75	2015	172	172	169	2	2	0	163	2	2	0	2	2	0	0	2015	2	NA	NA	NA	NA	NA	NA	NA	NA
159	4	7003	75	2015	66	66	167	2	2	0	166	2	2	0	2	2	0	0	2015	1	NA	NA	NA	NA	NA	NA	NA	NA
690	4	7029.2	76	2015	285	285	77	8	5	3	126	5	5	0	8	5	0	0	2015	2	NA	NA	NA	NA	NA	NA	NA	NA
164	4	6866.2	76	2015	68	68	170	2	2	0	143	2	2	0	2	2	0	0	2015	1	NA	NA	NA	NA	NA	NA	NA	NA
165	4	6848.2	76	2015	68	68	170	2	2	0	143	2	2	0	2	2	0	0	2015	2	NA	NA	NA	NA	NA	NA	NA	NA
520	3	7278.4	76	2015	218	218	106	5	5	0	159	2	2	0	5	2	0	0	2015	2	NA	NA	NA	NA	NA	NA	NA	NA
154	4	5895.6	77	2015	63	63	120	5	5	0	97	5	5	0	5	5	0	0	2015	1	NA	NA	NA	NA	NA	NA	NA	NA
151	4	7343.3	77	2015	62	62	99	5	5	0	115	4	4	0	5	4	0	0	2015	2	5944.1	99	5890.35	53.72	NA	NA	NA	NA
109	3	7302.8	77	2015	43	43	165	2	2	0	140	2	2	0	2	2	0	0	2015	2	NA	NA	NA	NA	NA	NA	NA	NA
149	4	8054.1	77	2015	61	61	150	3	3	0	151	3	3	0	3	3	0	0	2015	1	NA	NA	NA	NA	NA	NA	NA	NA
523	4	6337.4	77	2015	221	308	152	3	3	0	152	3	3	0	6	6	-3	1	2015	1	NA	NA	NA	NA	NA	NA	NA	NA
525	3	6234.3	77	2015	221	308	152	3	3	0	152	3	3	0	6	6	-3	1	2015	1	NA	NA	NA	NA	NA	NA	NA	NA
155	4	6844	77	2015	64	64	123	4	3.5	0.5	158	2	2	0	4	2	0	0	2015	2	NA	NA	NA	NA	NA	NA	NA	NA
156	4	5897.3	77	2015	64	64	123	4	3.5	0.5	158	2	2	0	4	2	0	0	2015	2	NA	NA	NA	NA	NA	NA	NA	NA
528	4	6697.3	77	2015	222	222	168	2	2	0	167	2	2	0	2	2	0	0	2015	2	NA	NA	NA	NA	NA	NA	NA	NA
153	4	6489.3	78	2015	63	63	120	5	5	0	97	5	5	0	5	5	0	0	2015	1	NA	NA	NA	NA	NA	NA	NA	NA
152	4	7299.8	78	2015	62	62	99	5	5	0	115	4	4	0	5	4	0	0	2015	1	5944.1	99	5890.35	53.72	NA	NA	NA	NA
110	3	7661.9	78	2015	43	43	165	2	2	0	140	2	2	0	2	2	0	0	2015	2	NA	NA	NA	NA	NA	NA	NA	NA
150	4	8870.7	78	2015	61	61	150	3	3	0	151	3	3	0	3	3	0	0	2015	1	NA	NA	NA	NA	NA	NA	NA	NA
524	3	6789.8	78	2015	221	308	152	3	3	0	152	3	3	0	6	6	-3	1	2015	1	NA	NA	NA	NA	NA	NA	NA	NA
526	3	6756	78	2015	221	308	152	3	3	0	152	3	3	0	6	6	-3	1	2015	1	NA	NA	NA	NA	NA	NA	NA	NA
527	2	6713.6	78	2015	221	308	152	3	3	0	152	3	3	0	6	6	-3	1	2015	1	NA	NA	NA	NA	NA	NA	NA	NA
529	3	8618.1	78	2015	222	222	168	2	2	0	167	2	2	0	2	2	0	0	2015	1	NA	NA	NA	NA	NA	NA	NA	NA
628	4	7132.3	81	2016	264	264	126	4	5	-1	82	5	6	-1	4	5	0	0	2014	2	NA	NA	NA	NA	NA	NA	NA	NA
640	4	7490.3	81	2016	268	268	95	5	4.33	0.67	93	5	4.33	0.67	5	5	0	0	2014	2	NA	NA	NA	NA	NA	NA	NA	NA
99	4	6736.3	81	2016	38	38	122	4	3	1	113	3	4	-1	4	3	0	0	2014	1	NA	NA	NA	NA	NA	NA	NA	NA
130	3	6680.9	81	2016	53	53	99	4	5	-1	123	4	4	0	4	4	0	0	2014	2	5776.8	99	5890.35	-113.6	NA	NA	NA	NA
500	4	6091.5	81	2016	211	211	113	3	4	-1	133	3	3	0	3	3	0	0	2014	2	NA	NA	NA	NA	NA	NA	NA	NA
375	4	6934	81	2016	152	152	104	4	5	-1	149	2	3	-1	4	2	0	0	2014	2	NA	NA	NA	NA	NA	NA	NA	NA
146	4	7128.5	81	2016	59	59	155	1	1	0	154	1	1	0	1	1	0	0	2014	2	NA	NA	NA	NA	NA	NA	NA	NA
147	4	7463.4	81	2016	60	60	156	1	1	0	155	2	2	0	1	2	0	0	2014	2	NA	NA	NA	NA	NA	NA	NA	NA
629	3	6776.6	82	2016	264	264	126	4	5	-1	82	5	6	-1	4	5	0	0	2014	2	NA	NA	NA	NA	NA	NA	NA	NA
509	4	6844.5	82	2016	214	214	114	3	3	0	87	5	4.67	0.33	3	5	0	0	2014	1	NA	NA	NA	NA	NA	NA	NA	NA
100	2	7533.5	82	2016	38	38	122	4	3	1	113	3	4	-1	4	3	0	0	2014	1	NA	NA	NA	NA	NA	NA	NA	NA
396	4	6466.8	82	2016	160	160	153	2	2	0	122	4	4	0	2	4	0	0	2014	1	NA	NA	NA	NA	NA	NA	NA	NA
129	3	8241.5	82	2016	53	53	99	4	5	-1	123	4	4	0	4	4	0	0	2014	1	5776.8	99	5890.35	-113.6	NA	NA	NA	NA
501	4	6228.8	82	2016	211	211	113	3	4	-1	133	3	3	0	3	3	0	0	2014	1	NA	NA	NA	NA	NA	NA	NA	NA
376	3	6994.5	82	2016	152	152	104	4	5	-1	149	2	3	-1	4	2	0	0	2014	1	NA	NA	NA	NA	NA	NA	NA	NA
145	4	7091.1	82	2016	59	59	155	1	1	0	154	1	1	0	1	1	0	0	2014	2	NA	NA	NA	NA	NA	NA	NA	NA
101	4	6178.6	83	2016	39	39	100	4	5	-1	52	8	5	3	4	8	0	0	2014	1	4921.5	99	4823.57	97.92	NA	NA	NA	NA
544	4	7272.3	83	2016	232	232	78	7	5	2	63	6	3.67	2.33	7	6	0	0	2014	1	NA	NA	NA	NA	NA	NA	NA	NA
511	4	7960.8	83	2016	215	215	132	3	3	0	83	5	5.5	-0.5	3	5	0	0	2014	2	NA	NA	NA	NA	NA	NA	NA	NA
641	3	7214.6	83	2016	268	268	95	5	4.33	0.67	93	5	4.33	0.67	5	5	0	0	2014	1	NA	NA	NA	NA	NA	NA	NA	NA
138	4	6793.2	83	2016	56	56	154	2	2	0	97	4	5	-1	2	4	0	0	2014	2	NA	NA	NA	NA	NA	NA	NA	NA
381	4	7405.7	83	2016	154	154	82	5	5	0	120	4	5	-1	5	4	0	0	2014	2	NA	NA	NA	NA	NA	NA	NA	NA
382	4	7131.6	83	2016	154	154	82	5	5	0	120	4	5	-1	5	4	0	0	2014	1	NA	NA	NA	NA	NA	NA	NA	NA
502	4	7164.3	83	2016	212	212	116	3	3	0	134	3	4	-1	3	3	0	0	2014	1	NA	NA	NA	NA	NA	NA	NA	NA
148	4	6991.7	83	2016	60	60	156	1	1	0	155	2	2	0	1	2	0	0	2014	2	NA	NA	NA	NA	NA	NA	NA	NA
102	3	6685.1	84	2016	39	39	100	4	5	-1	52	8	5	3	4	8	0	0	2014	2	4921.5	99	4823.57	97.92	NA	NA	NA	NA
543	4	7037.3	84	2016	232	232	78	7	5	2	63	6	3.67	2.33	7	6	0	0	2014	1	NA	NA	NA	NA	NA	NA	NA	NA
510	4	7190	84	2016	215	215	132	3	3	0	83	5	5.5	-0.5	3	5	0	0	2014	2	NA	NA	NA	NA	NA	NA	NA	NA
508	4	7192.3	84	2016	214	214	114	3	3	0	87	5	4.67	0.33	3	5	0	0	2014	2	NA	NA	NA	NA	NA	NA	NA	NA
139	3	7119.5	84	2016	56	56	154	2	2	0	97	4	5	-1	2	4	0	0	2014	1	NA	NA	NA	NA	NA	NA	NA	NA
395	4	7584.9	84	2016	160	160	153	2	2	0	122	4	4	0	2	4	0	0	2014	2	NA	NA	NA	NA	NA	NA	NA	NA
503	3	7389.2	84	2016	212	212	116	3	3	0	134	3	4	-1	3	3	0	0	2014	1	NA	NA	NA	NA	NA	NA	NA	NA
621	4	7305	85	2016	260	260	72	4	4	0	52	5	5	0	4	5	0	0	2011	2	NA	NA	NA	NA	NA	NA	NA	NA
715	3	8638.9	85	2016	298	298	137	1	1	0	85	5	5	0	1	5	0	0	2014	NA	NA	NA	NA	NA	NA	NA	NA	NA
478	4	7307.4	85	2016	197	197	92	1	1	0	90	2	4.5	-2.5	1	2	0	0	2010	2	NA	NA	NA	NA	NA	NA	NA	NA
612	4	9297.3	85	2016	255	255	96	1	4.75	-3.75	94	2	2	0	1	2	0	0	2010	1	NA	NA	NA	NA	NA	NA	NA	NA
104	3	6954.9	85	2016	40	40	136	3	3	0	107	3	3	0	3	3	0	0	2014	1	NA	NA	NA	NA	NA	NA	NA	NA
98	3	7008	85	2016	37	37	176	2	2	0	109	3	3	0	2	3	0	0	2014	NA	NA	NA	NA	NA	NA	NA	NA	NA
458	3	7254.4	85	2016	188	188	115	3	3	0	110	3	3	0	3	3	0	0	2014	1	5590.5	98	5590.52	0	NA	NA	NA	NA
622	4	7247.4	85	2016	261	261	122	2	3	-1	118	2	2	0	2	2	0	0	2012	1	NA	NA	NA	NA	NA	NA	NA	NA
620	4	7068.9	86	2016	260	260	72	4	4	0	52	5	5	0	4	5	0	0	2011	1	NA	NA	NA	NA	NA	NA	NA	NA
714	4	7543	86	2016	298	298	137	1	1	0	85	5	5	0	1	5	0	0	2014	NA	NA	NA	NA	NA	NA	NA	NA	NA
611	4	8877	86	2016	255	255	96	1	4.75	-3.75	94	2	2	0	1	2	0	0	2010	1	NA	NA	NA	NA	NA	NA	NA	NA
480	4	7681.5	86	2016	199	199	108	2	2	0	102	2	2	0	2	2	0	0	2011	1	NA	NA	NA	NA	NA	NA	NA	NA
481	4	8207.3	86	2016	199	199	108	2	2	0	102	2	2	0	2	2	0	0	2011	1	NA	NA	NA	NA	NA	NA	NA	NA
103	3	6877.3	86	2016	40	40	136	3	3	0	107	3	3	0	3	3	0	0	2014	2	NA	NA	NA	NA	NA	NA	NA	NA
457	4	7444.3	86	2016	188	188	115	3	3	0	110	3	3	0	3	3	0	0	2014	1	5590.5	98	5590.52	0	NA	NA	NA	NA
623	4	7809.9	86	2016	261	261	122	2	3	-1	118	2	2	0	2	2	0	0	2012	2	NA	NA	NA	NA	NA	NA	NA	NA
618	4	8219	86	2016	259	259	81	2	2	0	193	2	2	0	2	2	0	0	2011	2	5662	61	5662	0	NA	NA	NA	NA
619	4	8514.9	86	2016	259	259	81	2	2	0	193	2	2	0	2	2	0	0	2011	1	5662	61	5662	0	NA	NA	NA	NA
440	3	6453.9	87	2016	177	304	107	7	6	1	69	9	5.8	3.2	3	2	7	1	2016	2	NA	NA	NA	NA	NA	NA	NA	NA
692	4	7168.9	87	2016	286	286	164	3	3	0	106	5	5	0	3	5	0	0	2016	1	NA	NA	NA	NA	NA	NA	NA	NA
116	2	7402.4	87	2016	46	46	91	8	5	3	113	5	4	1	8	5	0	0	2016	2	NA	NA	NA	NA	NA	NA	NA	NA
442	4	7170.7	87	2016	179	179	16	11	5	6	120	6	5	1	11	6	0	0	2016	2	NA	NA	NA	NA	NA	NA	NA	NA
123	4	6674.6	87	2016	50	50	141	2	2	0	139	3	3	0	2	3	0	0	2016	1	NA	NA	NA	NA	NA	NA	NA	NA
166	4	6296.8	87	2016	69	69	138	3	3	0	141	3	3	0	3	3	0	0	2016	2	NA	NA	NA	NA	NA	NA	NA	NA
112	4	6946	87	2016	44	44	157	3	3	0	144	3	3	0	3	3	0	0	2016	2	NA	NA	NA	NA	NA	NA	NA	NA
113	4	6939.1	87	2016	45	45	100	6	5	1	156	3	3	0	6	3	0	0	2016	1	4725.7	99	4823.57	-97.92	NA	NA	NA	NA
120	3	7558.4	87	2016	48	48	148	2	2	0	170	2	2	0	2	2	0	0	2016	1	NA	NA	NA	NA	NA	NA	NA	NA
172	3	7416.9	87	2016	71	300	117	5	5	0	171	2	2	0	5	5	-3	1	2016	1	NA	NA	NA	NA	NA	NA	NA	NA
180	4	6518.9	87	2016	77	77	146	2	2	0	176	2	2	0	2	2	0	0	2016	2	NA	NA	NA	NA	NA	NA	NA	NA
441	2	6846.5	88	2016	177	304	107	7	6	1	69	9	5.8	3.2	3	2	7	1	2016	2	NA	NA	NA	NA	NA	NA	NA	NA
691	4	6600.6	88	2016	286	286	164	3	3	0	106	5	5	0	3	5	0	0	2016	2	NA	NA	NA	NA	NA	NA	NA	NA
115	4	7195.2	88	2016	46	46	91	8	5	3	113	5	4	1	8	5	0	0	2016	1	NA	NA	NA	NA	NA	NA	NA	NA
443	3	6666.9	88	2016	179	179	16	11	5	6	120	6	5	1	11	6	0	0	2016	2	NA	NA	NA	NA	NA	NA	NA	NA
124	3	6678.2	88	2016	50	50	141	2	2	0	139	3	3	0	2	3	0	0	2016	1	NA	NA	NA	NA	NA	NA	NA	NA
167	4	6302.2	88	2016	69	69	138	3	3	0	141	3	3	0	3	3	0	0	2016	2	NA	NA	NA	NA	NA	NA	NA	NA
111	4	6604.1	88	2016	44	44	157	3	3	0	144	3	3	0	3	3	0	0	2016	1	NA	NA	NA	NA	NA	NA	NA	NA
114	3	6255	88	2016	45	45	100	6	5	1	156	3	3	0	6	3	0	0	2016	1	4725.7	99	4823.57	-97.92	NA	NA	NA	NA
119	4	7301.1	88	2016	48	48	148	2	2	0	170	2	2	0	2	2	0	0	2016	2	NA	NA	NA	NA	NA	NA	NA	NA
171	4	7143.7	88	2016	71	300	117	5	5	0	171	2	2	0	5	5	-3	1	2016	1	NA	NA	NA	NA	NA	NA	NA	NA
181	1	6881.7	88	2016	77	77	146	2	2	0	176	2	2	0	2	2	0	0	2016	1	NA	NA	NA	NA	NA	NA	NA	NA
537	3	7050	89	2016	227	309	113	5	4	1	87	7	4.67	2.33	7	2	5	1	2016	1	NA	NA	NA	NA	NA	NA	NA	NA
466	4	7205.8	89	2016	192	191	99	6	5	1	97	6	5	1	2	3	3	1	2016	2	5950.2	99	5890.35	59.88	NA	NA	NA	NA
444	4	5829.7	89	2016	180	305	159	3	3	0	99	6	6	0	2	2	4	1	2016	1	NA	NA	NA	NA	NA	NA	NA	NA
453	4	6751	89	2016	186	306	112	7	5	2	103	7	5	2	3	3	4	1	2016	2	NA	NA	NA	NA	NA	NA	NA	NA
535	3	6583.6	89	2016	231	226	140	3	3	0	129	4	4	0	2	5	-1	1	2016	2	NA	NA	NA	NA	NA	NA	NA	NA
173	4	6763.7	89	2016	74	74	177	2	2	0	145	2	2	0	2	2	0	0	2016	NA	NA	NA	NA	NA	NA	NA	NA	NA
118	4	6958.2	89	2016	47	47	143	2	2	0	147	2	2	0	2	2	0	0	2016	2	NA	NA	NA	NA	NA	NA	NA	NA
471	3	6288.3	89	2016	194	307	174	2	2	0	148	2	2	0	2	2	0	1	2016	1	NA	NA	NA	NA	NA	NA	NA	NA
436	4	7095.1	89	2016	175	303	104	6	5	1	149	4	3	1	2	2	2	1	2016	1	NA	NA	NA	NA	NA	NA	NA	NA
447	4	7033	89	2016	182	182	88	8	5.33	2.67	161	3	3	0	8	3	0	0	2016	2	NA	NA	NA	NA	NA	NA	NA	NA
168	4	6538.4	89	2016	70	70	129	4	3.5	0.5	168	3	2.5	0.5	4	3	0	0	2016	2	NA	NA	NA	NA	NA	NA	NA	NA
456	3	7991	89	2016	187	187	147	2	2	0	169	1	1	0	2	1	0	0	2016	2	NA	NA	NA	NA	NA	NA	NA	NA
121	4	6851.7	89	2016	49	49	119	5	5	0	173	2	2	0	5	2	0	0	2016	2	NA	NA	NA	NA	NA	NA	NA	NA
536	4	7224.4	90	2016	227	309	113	5	4	1	87	7	4.67	2.33	7	2	5	1	2016	1	NA	NA	NA	NA	NA	NA	NA	NA
467	4	8128	90	2016	192	191	99	6	5	1	97	6	5	1	2	3	3	1	2016	1	5950.2	99	5890.35	59.88	NA	NA	NA	NA
445	3	6764.6	90	2016	180	305	159	3	3	0	99	6	6	0	2	2	4	1	2016	2	NA	NA	NA	NA	NA	NA	NA	NA
454	3	7314.7	90	2016	186	306	112	7	5	2	103	7	5	2	3	3	4	1	2016	1	NA	NA	NA	NA	NA	NA	NA	NA
534	4	7673.9	90	2016	231	226	140	3	3	0	129	4	4	0	2	5	-1	1	2016	1	NA	NA	NA	NA	NA	NA	NA	NA
174	4	7136.9	90	2016	74	74	177	2	2	0	145	2	2	0	2	2	0	0	2016	NA	NA	NA	NA	NA	NA	NA	NA	NA
117	4	7947.5	90	2016	47	47	143	2	2	0	147	2	2	0	2	2	0	0	2016	2	NA	NA	NA	NA	NA	NA	NA	NA
470	4	6782	90	2016	194	307	174	2	2	0	148	2	2	0	2	2	0	1	2016	1	NA	NA	NA	NA	NA	NA	NA	NA
435	4	7222.4	90	2016	175	303	104	6	5	1	149	4	3	1	2	2	2	1	2016	1	NA	NA	NA	NA	NA	NA	NA	NA
533	4	6909.9	90	2016	225	225	128	4	3	1	153	4	3	1	4	4	0	0	2016	2	NA	NA	NA	NA	NA	NA	NA	NA
448	4	7729.2	90	2016	182	182	88	8	5.33	2.67	161	3	3	0	8	3	0	0	2016	2	NA	NA	NA	NA	NA	NA	NA	NA
455	4	7446.1	90	2016	187	187	147	2	2	0	169	1	1	0	2	1	0	0	2016	2	NA	NA	NA	NA	NA	NA	NA	NA
122	3	7461.3	90	2016	49	49	119	5	5	0	173	2	2	0	5	2	0	0	2016	1	NA	NA	NA	NA	NA	NA	NA	NA
477	4	6765	91	2016	197	197	92	1	1	0	90	2	4.5	-2.5	1	2	0	0	2010	1	NA	NA	NA	NA	NA	NA	NA	NA
491	4	6952.7	91	2016	206	206	65	5	5	0	130	2	3.5	-1.5	5	2	0	0	2013	1	NA	NA	NA	NA	NA	NA	NA	NA
538	4	6963.9	91	2016	228	310	111	7	4.33	2.67	130	5	3.5	1.5	3	3	2	1	2016	1	NA	NA	NA	NA	NA	NA	NA	NA
367	3	6221.1	91	2016	148	148	130	2	2	0	131	2	3.5	-1.5	2	2	0	0	2013	1	NA	NA	NA	NA	NA	NA	NA	NA
449	4	6352.4	91	2016	183	183	110	7	6	1	131	5	3.5	1.5	7	5	0	0	2016	2	NA	NA	NA	NA	NA	NA	NA	NA
542	4	7989	91	2016	226	231	175	2	2	0	134	5	4	1	3	4	1	1	2016	1	NA	NA	NA	NA	NA	NA	NA	NA
492	4	6716.3	91	2016	207	207	78	6	5	1	135	2	3.67	-1.67	6	2	0	0	2013	1	NA	NA	NA	NA	NA	NA	NA	NA
698	4	6867.4	91	2016	292	292	139	3	2.5	0.5	157	3	2.5	0.5	3	3	0	0	2016	1	NA	NA	NA	NA	NA	NA	NA	NA
468	4	7518.3	91	2016	191	192	172	2	2	0	164	3	3	0	6	6	-3	1	2016	1	NA	NA	NA	NA	NA	NA	NA	NA
469	4	7164.8	91	2016	193	193	144	2	2	0	172	2	2	0	2	2	0	0	2016	1	NA	NA	NA	NA	NA	NA	NA	NA
695	4	6781.8	91	2016	287	313	142	2	2	0	174	2	2	0	7	7	-5	1	2016	2	NA	NA	NA	NA	NA	NA	NA	NA
182	4	7051.6	91	2016	73	302	171	1	1	0	175	2	2	0	3	4	-2	1	2016	1	NA	NA	NA	NA	NA	NA	NA	NA
608	4	8246.8	92	2016	253	253	56	4	3	1	35	5	3.33	1.67	4	5	0	0	2010	1	NA	NA	NA	NA	NA	NA	NA	NA
437	4	7012.8	92	2016	178	176	40	10	6.4	3.6	38	10	6.4	3.6	9	8	2	1	2016	1	5548.9	98	5892.55	-343.61	NA	NA	NA	NA
364	4	7536.3	92	2016	145	145	121	2	2	0	117	2	3	-1	2	2	0	0	2012	1	NA	NA	NA	NA	NA	NA	NA	NA
388	4	7061.4	92	2016	157	157	110	5	6	-1	117	4	3	1	5	4	0	0	2014	1	NA	NA	NA	NA	NA	NA	NA	NA
532	4	6933.1	92	2016	224	224	87	7	6	1	135	4	3.67	0.33	7	4	0	0	2015	2	NA	NA	NA	NA	NA	NA	NA	NA
539	4	7276.2	92	2016	229	229	87	8	6	2	135	5	3.67	1.33	8	5	0	0	2016	2	NA	NA	NA	NA	NA	NA	NA	NA
450	4	8198.9	92	2016	181	184	173	2	2	0	142	3	3	0	6	7	-4	1	2016	2	NA	NA	NA	NA	NA	NA	NA	NA

## Sheet: readme
Variable explanations
chickID = chick id
chickage = chick age at sampling (days)
chickTL = chick TL (bp)
gelID_chick = gel id chick TL
gyear = year analysed
gnestID = nest id from egg laying to incubation
fnestID = nest id from incubation to sampling
gFemID = id of genetic mother
gFemAge = age of genetic mother
gFemMeanAge = mean age of genetic mother
gFemDeltaAge = delta age of genetic mother
gMaleID = id of genetic father
gMaleAge = age of genetic father
gMaleMeanAge = mean age of genetic father
gMaleDeltaAge = delta age of genetic father
fFemAge = foster mother age
fMaleAge = foster father age
deltaAgesMales = delta ages of genetic and foster father
n_nest = 0 if not cross-fostered, 1 if cross-fostered
year = year
sex = sex of offspring, 1=female, 2=male
gFemTL = TL of genetic mother
gelID_fem = gel id mother TL
gFemMeanTL = mean TL of genetic mother
gFemDeltaTL = delta TL of genetic mother
gMaleTL = TL of genetic father
gelID_male = gel id father TL
gMaleMeanTL = mean TL of genetic father
gMaleDeltaTL = delta TL of genetic father
